# Supplementary material for: Using machine learning for crop yield prediction in the past or the future
Source: Front Plant Sci. 2023 Mar 30;14:1128388. doi: 10.3389/fpls.2023.1128388 (PMC10097960; doi:10.3389/fpls.2023.1128388)
Supplement: Supplementary file 1 [file Table_1.xlsx]

## Sheet: Tabla_S1
	Month															Table S1. Mean monthly reference evapotranspiration (mm/day) for each region
	1	2	3	4	5	6	7	8	9	10	11	12
Lobon	1.25377	1.74176	2.52771	3.19836	4.3507	5.66381	6.41288	6.18121	4.61514	2.9466	1.58864	1.2117
Belmez	1.19247	1.55482	2.1764	2.72412	3.93866	6.06107	7.51682	7.2681	4.95586	3.09416	1.59742	1.15475
Cordoba	1.21168	1.60823	2.23202	2.9176	4.06963	5.75517	6.99084	6.86305	5.07956	3.30252	1.6955	1.25434
Baza	1.14913	1.57902	2.24965	2.84035	3.95941	5.75702	6.98262	6.36571	4.26139	2.68543	1.39297	0.980584
Castellon	1.82806	1.95953	2.36596	2.64727	3.29332	4.23993	4.87638	4.85993	3.97302	2.98755	2.03862	1.74269

## Sheet: Table_S2
	Month												Year			Table S2. Mean monthly and annual rainfall (mm) for each region
	1	2	3	4	5	6	7	8	9	10	11	12
Lobon	43.549	51.003	50.982	42.0055	36.0295	10.2325	3.297	10.5025	18.2125	69.7575	55.2035	50.333	441.108
Belmez	45.315	44.355	61.065	62.995	34.065	7.7	1.78	7.18	31.29	74.375	62.065	57.89	490.075
Cordoba	56.055	61.155	82.045	66.555	40.57	6.42	0.795	9.89	34.845	81.655	86.8	90.615	617.4
Baza	44.33	35.265	49.76	41.21	30.38	10.41	1.775	11.57	24.775	30.4	44.455	41.975	366.305
Castellon	36.858	25.1295	49.2455	49.8185	47.697	21.322	11.5175	24.1505	65.6065	46.4895	64.662	32.6825	475.179

## Sheet: Table_S3
Region	Farm	Change in cultivar (year)	Sowing date (DOY)		N fertilizer (%)	Irrigation mm	Area	%area	%area	%area	mean depth		Table S3. Main characteristics of all the farms in all regions
			sunflower	wheat	kg N/ha	mm	ha	soil 1	soil2	soil3	m
Lobon	1	11	74	308	100	100	21	8	57	35	1.57
Lobon	2	8	91	325	125	50	24	36	15	49	1.53
Lobon	3	9	74	308	75	100	20	48	39	13	1.41
Lobon	4	10	74	308	100	50	22	7	14	79	1.68
Lobon	5	10	74	308	125	100	18	39	27	34	1.49
Lobon	6	10	105	339	125	100	22	65	5	30	1.41
Lobon	7	12	74	308	100	50	20	22	3	75	1.63
Lobon	8	10	91	325	125	100	21	42	22	36	1.49
Lobon	9	12	91	325	125	50	17	42	34	24	1.46
Lobon	10	9	105	339	100	50	20	39	25	36	1.49
Lobon	11	12	74	308	75	50	18	37	17	46	1.52
Lobon	12	9	91	325	75	100	19	6	43	51	1.61
Lobon	13	10	105	339	75	100	17	21	26	53	1.58
Lobon	14	8	91	325	125	50	20	38	43	19	1.45
Lobon	15	10	74	308	125	50	18	17	58	25	1.52
Belmez	1	8	105	322	100	50	35	53	1	46	0.98
Belmez	2	11	74	291	75	50	28	33	15	52	1.05
Belmez	3	10	105	322	75	0	32	50	19	31	0.95
Belmez	4	10	105	322	100	0	27	37	52	11	0.94
Belmez	5	8	105	322	125	0	27	13	41	46	1.08
Belmez	6	11	105	322	125	50	29	29	5	66	1.09
Belmez	7	12	91	308	75	0	30	57	3	40	0.96
Belmez	8	12	105	322	125	0	26	30	7	63	1.08
Belmez	9	12	74	291	100	0	26	19	61	20	1
Belmez	10	11	74	291	125	50	32	38	16	46	1.02
Belmez	11	11	74	291	100	50	32	75	23	2	0.82
Belmez	12	12	91	308	100	0	30	40	19	41	1
Cordoba	1	9	91	350	125	0	39	0	58	42	1.25
Cordoba	2	9	74	333	100	0	35	43	15	42	1.28
Cordoba	3	10	91	350	75	0	45	41	13	46	0.95
Cordoba	4	11	91	350	75	0	39	77	7	16	1.16
Cordoba	5	10	59	318	125	0	41	38	42	20	1.12
Cordoba	6	12	74	333	125	0	37	51	25	24	1.5
Cordoba	7	10	74	333	100	0	37	21	9	70	1.47
Cordoba	8	10	74	333	125	0	43	22	12	66	0.91
Cordoba	9	11	59	318	75	0	38	76	17	7	1.34
Cordoba	10	12	74	333	75	0	44	36	10	54	0.89
Cordoba	11	9	59	318	100	0	37	77	19	4	0.64
Baza	1	10	105	303	75	0	25	32	39	29	0.74
Baza	2	12	121	319	125	0	20	46	22	32	0.72
Baza	3	12	91	289	125	0	27	45	21	34	0.72
Baza	4	8	121	319	100	0	23	52	12	36	0.71
Baza	5	9	91	289	100	0	28	38	9	53	0.79
Baza	6	9	91	289	75	0	28	62	23	15	0.63
Baza	7	11	105	303	75	0	21	1	49	50	0.87
Baza	8	12	121	319	75	0	29	14	34	52	0.85
Baza	9	12	121	319	125	0	24	14	45	41	0.82
Baza	10	8	105	303	125	0	28	28	28	44	0.79
Baza	11	8	91	289	75	0	27	66	33	1	0.59
Baza	12	12	105	303	125	0	30	42	50	8	0.67
Castellon	1	10	75	334	25	50	25	32	39	29	0.74
Castellon	2	12	91	350	75	50	20	46	22	32	0.72
Castellon	3	12	61	320	75	50	27	45	21	34	0.72
Castellon	4	8	91	350	50	50	23	52	12	36	0.71
Castellon	5	9	61	320	50	50	28	38	9	53	0.79
Castellon	6	9	61	320	25	50	28	62	23	15	0.63
Castellon	7	11	75	334	25	50	21	1	49	50	0.87
Castellon	8	12	91	350	25	50	29	14	34	52	0.85
Castellon	9	12	91	350	75	50	24	14	45	41	0.82
Castellon	10	8	75	334	50	50	28	28	28	44	0.79
Castellon	11	8	61	320	25	50	27	66	33	1	0.59
Castellon	12	12	75	334	50	50	30	42	50	8	0.67

## Sheet: Table_S4
Region	farm	mean soil depth	year sowing	cultivar	sowing	anthesis	biomass kg/ha	yield kg/ha	irrigation	Rain	N applied	Tmax	Tmin	Rs			Table S4. Cases for wheat simulation
Lobon	1	1.57	2000	SpringW1	2000308	2001062	16855	2284	100	641	100	18.0286	8.0301	13.6223
Lobon	1	1.57	2001	SpringW1	2001308	2002082	22783	3561	100	445	100	17.5752	5.65825	14.5311
Lobon	1	1.57	2002	SpringW1	2002308	2003072	3741	526	100	183	100	17.9956	7.08835	13.6515
Lobon	1	1.57	2003	SpringW1	2003308	2004078	23602	3358	100	502	100	16.8068	6.8432	13.4325
Lobon	1	1.57	2004	SpringW1	2004308	2005094	12494	1583	100	321	100	18.4517	3.95797	15.2986
Lobon	1	1.57	2005	SpringW1	2005308	2006088	19346	4502	100	344	100	17.9859	5.50634	14.2322
Lobon	1	1.57	2006	SpringW1	2006308	2007080	23498	4220	100	571	100	17.828	6.24686	13.6353
Lobon	1	1.57	2007	SpringW1	2007308	2008076	22100	3403	100	464	100	18.1122	5.52244	13.5493
Lobon	1	1.57	2008	SpringW1	2008308	2009080	19170	3323	100	334	100	18.3369	5.30631	14.1558
Lobon	1	1.57	2009	SpringW1	2009308	2010080	18033	2584	100	732	100	17.6316	7.03204	13.2141
Lobon	1	1.57	2010	SpringW1+	2010308	2011077	18986	4133	100	576	100	18.2534	7.55097	13.2966
Lobon	1	1.57	2011	SpringW1+	2011308	2012091	11533	2227	100	273	100	18.3356	4.32878	14.3278
Lobon	1	1.57	2012	SpringW1+	2012308	2013078	21765	4802	100	595	100	17.7072	6.16812	13.7966
Lobon	1	1.57	2013	SpringW1+	2013308	2014078	17398	3727	100	537	100	18.6165	5.96554	14.3801
Lobon	1	1.57	2014	SpringW1+	2014308	2015087	19280	4811	100	392	100	19.0102	5.65805	14.6942
Lobon	1	1.57	2015	SpringW1+	2015308	2016073	18109	3519	100	570	100	18.0748	6.11845	13.3641
Lobon	1	1.57	2016	SpringW1+	2016308	2017074	19952	4567	100	390	100	19.4266	6.01981	14.5633
Lobon	1	1.57	2017	SpringW1+	2017308	2018082	21485	3803	100	412	100	17.5903	5.3165	13.9063
Lobon	1	1.57	2018	SpringW1+	2018308	2019080	18062	3564	100	293	100	19.4786	5.32573	15.315
Lobon	1	1.57	2019	SpringW1+	2019308	2020064	15613	3481	100	398	100	19.0132	7.38537	13.4668
Lobon	2	1.53	2000	SpringW1	2000325	2001079	17242	2284	50	641	125	18.2795	8.28052	14.0395
Lobon	2	1.53	2001	SpringW1	2001325	2002091	17387	3267	50	445	125	17.8791	6.01925	14.9086
Lobon	2	1.53	2002	SpringW1	2002325	2003086	2753	431	50	183	125	18.2005	7.03298	14.2878
Lobon	2	1.53	2003	SpringW1	2003325	2004091	22859	3961	50	502	125	16.8271	6.65957	14.0021
Lobon	2	1.53	2004	SpringW1	2004325	2005104	10138	2502	50	321	125	18.545	4.11693	15.6646
Lobon	2	1.53	2005	SpringW1	2005325	2006099	14368	4581	50	344	125	18.2519	5.55348	14.8241
Lobon	2	1.53	2006	SpringW1	2006325	2007096	21306	4208	50	571	125	17.7079	5.93598	14.1561
Lobon	2	1.53	2007	SpringW1+	2007325	2008089	19161	5057	50	464	125	18.1588	5.95669	13.9123
Lobon	2	1.53	2008	SpringW1+	2008325	2009092	14918	4251	50	334	125	18.3683	5.5873	14.4381
Lobon	2	1.53	2009	SpringW1+	2009325	2010092	19835	4163	50	732	125	17.3941	7.01064	13.6229
Lobon	2	1.53	2010	SpringW1+	2010325	2011089	17909	4143	50	576	125	18.516	7.67181	13.8128
Lobon	2	1.53	2011	SpringW1+	2011325	2012105	9464	2237	50	273	125	18.3872	3.91436	15.0128
Lobon	2	1.53	2012	SpringW1+	2012325	2013094	19316	4727	50	595	125	17.7217	5.97143	14.3661
Lobon	2	1.53	2013	SpringW1+	2013325	2014091	16997	4376	50	537	125	18.9304	6.47717	14.8636
Lobon	2	1.53	2014	SpringW1+	2014325	2015097	13397	4413	50	392	125	19.081	5.3455	15.2852
Lobon	2	1.53	2015	SpringW1+	2015325	2016087	18329	3882	50	570	125	17.8743	6.2738	13.584
Lobon	2	1.53	2016	SpringW1+	2016325	2017089	18139	5312	50	390	125	19.7069	6.15745	15.0558
Lobon	2	1.53	2017	SpringW1+	2017325	2018098	19455	4874	50	412	125	17.2685	5.59144	14.1957
Lobon	2	1.53	2018	SpringW1+	2018325	2019092	10991	2426	50	293	125	19.6771	5.0266	16.0489
Lobon	2	1.53	2019	SpringW1+	2019325	2020080	17850	3375	50	398	125	19.3096	7.43457	13.95
Lobon	3	1.41	2000	SpringW1	2000308	2001062	16052	2122	100	641	75	18.0286	8.0301	13.6223
Lobon	3	1.41	2001	SpringW1	2001308	2002082	21725	3298	100	445	75	17.5752	5.65825	14.5311
Lobon	3	1.41	2002	SpringW1	2002308	2003072	3314	462	100	183	75	17.9956	7.08835	13.6515
Lobon	3	1.41	2003	SpringW1	2003308	2004078	23460	3330	100	502	75	16.8068	6.8432	13.4325
Lobon	3	1.41	2004	SpringW1	2004308	2005094	11789	1478	100	321	75	18.4517	3.95797	15.2986
Lobon	3	1.41	2005	SpringW1	2005308	2006088	19300	4492	100	344	75	17.9859	5.50634	14.2322
Lobon	3	1.41	2006	SpringW1	2006308	2007080	22544	4006	100	571	75	17.828	6.24686	13.6353
Lobon	3	1.41	2007	SpringW1	2007308	2008076	21854	3345	100	464	75	18.1122	5.52244	13.5493
Lobon	3	1.41	2008	SpringW1+	2008308	2009080	18948	4067	100	334	75	18.3369	5.30631	14.1558
Lobon	3	1.41	2009	SpringW1+	2009308	2010080	15757	2717	100	732	75	17.6316	7.03204	13.2141
Lobon	3	1.41	2010	SpringW1+	2010308	2011077	18113	3829	100	576	75	18.2534	7.55097	13.2966
Lobon	3	1.41	2011	SpringW1+	2011308	2012091	10628	2025	100	273	75	18.3356	4.32878	14.3278
Lobon	3	1.41	2012	SpringW1+	2012308	2013078	21499	4779	100	595	75	17.7072	6.16812	13.7966
Lobon	3	1.41	2013	SpringW1+	2013308	2014078	16073	3428	100	537	75	18.6165	5.96554	14.3801
Lobon	3	1.41	2014	SpringW1+	2014308	2015087	18231	4404	100	392	75	19.0102	5.65805	14.6942
Lobon	3	1.41	2015	SpringW1+	2015308	2016073	17566	3411	100	570	75	18.0748	6.11845	13.3641
Lobon	3	1.41	2016	SpringW1+	2016308	2017074	19404	4416	100	390	75	19.4266	6.01981	14.5633
Lobon	3	1.41	2017	SpringW1+	2017308	2018082	21220	3736	100	412	75	17.5903	5.3165	13.9063
Lobon	3	1.41	2018	SpringW1+	2018308	2019080	16938	3284	100	293	75	19.4786	5.32573	15.315
Lobon	3	1.41	2019	SpringW1+	2019308	2020064	15456	3430	100	398	75	19.0132	7.38537	13.4668
Lobon	4	1.68	2000	SpringW1	2000308	2001062	16849	2282	50	641	100	18.0286	8.0301	13.6223
Lobon	4	1.68	2001	SpringW1	2001308	2002082	20086	3431	50	445	100	17.5752	5.65825	14.5311
Lobon	4	1.68	2002	SpringW1	2002308	2003072	3215	455	50	183	100	17.9956	7.08835	13.6515
Lobon	4	1.68	2003	SpringW1	2003308	2004078	22984	3359	50	502	100	16.8068	6.8432	13.4325
Lobon	4	1.68	2004	SpringW1	2004308	2005094	10537	1670	50	321	100	18.4517	3.95797	15.2986
Lobon	4	1.68	2005	SpringW1	2005308	2006088	16330	4488	50	344	100	17.9859	5.50634	14.2322
Lobon	4	1.68	2006	SpringW1	2006308	2007080	23125	4221	50	571	100	17.828	6.24686	13.6353
Lobon	4	1.68	2007	SpringW1	2007308	2008076	19689	3425	50	464	100	18.1122	5.52244	13.5493
Lobon	4	1.68	2008	SpringW1	2008308	2009080	15966	3321	50	334	100	18.3369	5.30631	14.1558
Lobon	4	1.68	2009	SpringW1+	2009308	2010080	18375	3302	50	732	100	17.6316	7.03204	13.2141
Lobon	4	1.68	2010	SpringW1+	2010308	2011077	18846	4086	50	576	100	18.2534	7.55097	13.2966
Lobon	4	1.68	2011	SpringW1+	2011308	2012091	9317	1836	50	273	100	18.3356	4.32878	14.3278
Lobon	4	1.68	2012	SpringW1+	2012308	2013078	20357	4795	50	595	100	17.7072	6.16812	13.7966
Lobon	4	1.68	2013	SpringW1+	2013308	2014078	17276	3756	50	537	100	18.6165	5.96554	14.3801
Lobon	4	1.68	2014	SpringW1+	2014308	2015087	16145	4730	50	392	100	19.0102	5.65805	14.6942
Lobon	4	1.68	2015	SpringW1+	2015308	2016073	18560	3613	50	570	100	18.0748	6.11845	13.3641
Lobon	4	1.68	2016	SpringW1+	2016308	2017074	18706	4577	50	390	100	19.4266	6.01981	14.5633
Lobon	4	1.68	2017	SpringW1+	2017308	2018082	18758	3256	50	412	100	17.5903	5.3165	13.9063
Lobon	4	1.68	2018	SpringW1+	2018308	2019080	13241	2721	50	293	100	19.4786	5.32573	15.315
Lobon	4	1.68	2019	SpringW1+	2019308	2020064	15343	3402	50	398	100	19.0132	7.38537	13.4668
Lobon	5	1.49	2000	SpringW1	2000308	2001062	17376	2388	100	641	125	18.0286	8.0301	13.6223
Lobon	5	1.49	2001	SpringW1	2001308	2002082	23057	3645	100	445	125	17.5752	5.65825	14.5311
Lobon	5	1.49	2002	SpringW1	2002308	2003072	3976	562	100	183	125	17.9956	7.08835	13.6515
Lobon	5	1.49	2003	SpringW1	2003308	2004078	23623	3363	100	502	125	16.8068	6.8432	13.4325
Lobon	5	1.49	2004	SpringW1	2004308	2005094	12827	1643	100	321	125	18.4517	3.95797	15.2986
Lobon	5	1.49	2005	SpringW1	2005308	2006088	19217	4493	100	344	125	17.9859	5.50634	14.2322
Lobon	5	1.49	2006	SpringW1	2006308	2007080	23490	4216	100	571	125	17.828	6.24686	13.6353
Lobon	5	1.49	2007	SpringW1	2007308	2008076	22200	3427	100	464	125	18.1122	5.52244	13.5493
Lobon	5	1.49	2008	SpringW1	2008308	2009080	19094	3342	100	334	125	18.3369	5.30631	14.1558
Lobon	5	1.49	2009	SpringW1+	2009308	2010080	18605	3360	100	732	125	17.6316	7.03204	13.2141
Lobon	5	1.49	2010	SpringW1+	2010308	2011077	19528	4325	100	576	125	18.2534	7.55097	13.2966
Lobon	5	1.49	2011	SpringW1+	2011308	2012091	11440	2243	100	273	125	18.3356	4.32878	14.3278
Lobon	5	1.49	2012	SpringW1+	2012308	2013078	21766	4811	100	595	125	17.7072	6.16812	13.7966
Lobon	5	1.49	2013	SpringW1+	2013308	2014078	17635	3780	100	537	125	18.6165	5.96554	14.3801
Lobon	5	1.49	2014	SpringW1+	2014308	2015087	19403	4893	100	392	125	19.0102	5.65805	14.6942
Lobon	5	1.49	2015	SpringW1+	2015308	2016073	18717	3645	100	570	125	18.0748	6.11845	13.3641
Lobon	5	1.49	2016	SpringW1+	2016308	2017074	19755	4593	100	390	125	19.4266	6.01981	14.5633
Lobon	5	1.49	2017	SpringW1+	2017308	2018082	21554	3814	100	412	125	17.5903	5.3165	13.9063
Lobon	5	1.49	2018	SpringW1+	2018308	2019080	17793	3486	100	293	125	19.4786	5.32573	15.315
Lobon	5	1.49	2019	SpringW1+	2019308	2020064	15591	3455	100	398	125	19.0132	7.38537	13.4668
Lobon	6	1.41	2000	SpringW1	2000339	2001089	18508	2635	100	641	125	18.3239	8.13068	14.7063
Lobon	6	1.41	2001	SpringW1	2001339	2002100	19718	3382	100	445	125	18.1948	6.36763	15.5017
Lobon	6	1.41	2002	SpringW1	2002339	2003096	7229	1213	100	183	125	18.4936	7.15202	14.9173
Lobon	6	1.41	2003	SpringW1	2003339	2004100	25314	4383	100	502	125	17.1764	6.7023	14.6822
Lobon	6	1.41	2004	SpringW1	2004339	2005112	11945	2094	100	321	125	18.9428	4.12948	16.4382
Lobon	6	1.41	2005	SpringW1	2005339	2006106	16203	4521	100	344	125	18.5884	5.77267	15.3721
Lobon	6	1.41	2006	SpringW1	2006339	2007105	22431	3993	100	571	125	17.881	5.81839	14.8023
Lobon	6	1.41	2007	SpringW1	2007339	2008097	22238	4229	100	464	125	18.5247	6.1454	14.4604
Lobon	6	1.41	2008	SpringW1	2008339	2009099	17485	3734	100	334	125	18.7784	5.76648	14.9773
Lobon	6	1.41	2009	SpringW1+	2009339	2010103	19413	3867	100	732	125	17.5468	7.052	14.1971
Lobon	6	1.41	2010	SpringW1+	2010339	2011098	19599	4226	100	576	125	18.8794	7.80286	14.3434
Lobon	6	1.41	2011	SpringW1+	2011339	2012113	11121	2046	100	273	125	18.7324	3.91561	15.6555
Lobon	6	1.41	2012	SpringW1+	2012339	2013099	21056	4775	100	595	125	18.1098	6.21494	14.9782
Lobon	6	1.41	2013	SpringW1+	2013339	2014096	19398	4568	100	537	125	19.2035	7.17	15.2818
Lobon	6	1.41	2014	SpringW1+	2014339	2015105	14113	3967	100	392	125	19.4622	5.44593	15.9977
Lobon	6	1.41	2015	SpringW1+	2015339	2016099	22412	5198	100	570	125	17.8376	6.62717	13.9838
Lobon	6	1.41	2016	SpringW1+	2016339	2017099	19680	5775	100	390	125	19.9523	6.11193	15.6256
Lobon	6	1.41	2017	SpringW1+	2017339	2018108	22215	4897	100	412	125	17.4913	5.91098	14.6162
Lobon	6	1.41	2018	SpringW1+	2018339	2019102	12230	2646	100	293	125	20.0647	5.12659	16.7532
Lobon	6	1.41	2019	SpringW1+	2019339	2020091	18949	3899	100	398	125	19.6249	7.52196	14.537
Lobon	7	1.63	2000	SpringW1	2000308	2001062	16843	2281	50	641	100	18.0286	8.0301	13.6223
Lobon	7	1.63	2001	SpringW1	2001308	2002082	20006	3420	50	445	100	17.5752	5.65825	14.5311
Lobon	7	1.63	2002	SpringW1	2002308	2003072	3189	451	50	183	100	17.9956	7.08835	13.6515
Lobon	7	1.63	2003	SpringW1	2003308	2004078	22934	3358	50	502	100	16.8068	6.8432	13.4325
Lobon	7	1.63	2004	SpringW1	2004308	2005094	10480	1653	50	321	100	18.4517	3.95797	15.2986
Lobon	7	1.63	2005	SpringW1	2005308	2006088	16304	4483	50	344	100	17.9859	5.50634	14.2322
Lobon	7	1.63	2006	SpringW1	2006308	2007080	23061	4220	50	571	100	17.828	6.24686	13.6353
Lobon	7	1.63	2007	SpringW1	2007308	2008076	19666	3421	50	464	100	18.1122	5.52244	13.5493
Lobon	7	1.63	2008	SpringW1	2008308	2009080	15920	3310	50	334	100	18.3369	5.30631	14.1558
Lobon	7	1.63	2009	SpringW1	2009308	2010080	18435	2653	50	732	100	17.6316	7.03204	13.2141
Lobon	7	1.63	2010	SpringW1	2010308	2011077	19099	3340	50	576	100	18.2534	7.55097	13.2966
Lobon	7	1.63	2011	SpringW1+	2011308	2012091	9205	1812	50	273	100	18.3356	4.32878	14.3278
Lobon	7	1.63	2012	SpringW1+	2012308	2013078	20277	4794	50	595	100	17.7072	6.16812	13.7966
Lobon	7	1.63	2013	SpringW1+	2013308	2014078	17209	3748	50	537	100	18.6165	5.96554	14.3801
Lobon	7	1.63	2014	SpringW1+	2014308	2015087	16065	4703	50	392	100	19.0102	5.65805	14.6942
Lobon	7	1.63	2015	SpringW1+	2015308	2016073	18468	3595	50	570	100	18.0748	6.11845	13.3641
Lobon	7	1.63	2016	SpringW1+	2016308	2017074	18675	4576	50	390	100	19.4266	6.01981	14.5633
Lobon	7	1.63	2017	SpringW1+	2017308	2018082	18718	3250	50	412	100	17.5903	5.3165	13.9063
Lobon	7	1.63	2018	SpringW1+	2018308	2019080	13202	2709	50	293	100	19.4786	5.32573	15.315
Lobon	7	1.63	2019	SpringW1+	2019308	2020064	15332	3398	50	398	100	19.0132	7.38537	13.4668
Lobon	8	1.49	2000	SpringW1	2000325	2001079	17514	2283	100	641	125	18.2795	8.28052	14.0395
Lobon	8	1.49	2001	SpringW1	2001325	2002091	20897	3343	100	445	125	17.8791	6.01925	14.9086
Lobon	8	1.49	2002	SpringW1	2002325	2003086	2573	400	100	183	125	18.2005	7.03298	14.2878
Lobon	8	1.49	2003	SpringW1	2003325	2004091	24584	3959	100	502	125	16.8271	6.65957	14.0021
Lobon	8	1.49	2004	SpringW1	2004325	2005104	12900	2359	100	321	125	18.545	4.11693	15.6646
Lobon	8	1.49	2005	SpringW1	2005325	2006099	17633	4581	100	344	125	18.2519	5.55348	14.8241
Lobon	8	1.49	2006	SpringW1	2006325	2007096	23092	4191	100	571	125	17.7079	5.93598	14.1561
Lobon	8	1.49	2007	SpringW1	2007325	2008089	22381	4024	100	464	125	18.1588	5.95669	13.9123
Lobon	8	1.49	2008	SpringW1	2008325	2009092	17899	3418	100	334	125	18.3683	5.5873	14.4381
Lobon	8	1.49	2009	SpringW1+	2009325	2010092	20380	4087	100	732	125	17.3941	7.01064	13.6229
Lobon	8	1.49	2010	SpringW1+	2010325	2011089	19292	4241	100	576	125	18.516	7.67181	13.8128
Lobon	8	1.49	2011	SpringW1+	2011325	2012105	12192	2394	100	273	125	18.3872	3.91436	15.0128
Lobon	8	1.49	2012	SpringW1+	2012325	2013094	22172	4733	100	595	125	17.7217	5.97143	14.3661
Lobon	8	1.49	2013	SpringW1+	2013325	2014091	19239	4307	100	537	125	18.9304	6.47717	14.8636
Lobon	8	1.49	2014	SpringW1+	2014325	2015097	16140	4346	100	392	125	19.081	5.3455	15.2852
Lobon	8	1.49	2015	SpringW1+	2015325	2016087	18529	3879	100	570	125	17.8743	6.2738	13.584
Lobon	8	1.49	2016	SpringW1+	2016325	2017089	21184	5280	100	390	125	19.7069	6.15745	15.0558
Lobon	8	1.49	2017	SpringW1+	2017325	2018098	22535	4964	100	412	125	17.2685	5.59144	14.1957
Lobon	8	1.49	2018	SpringW1+	2018325	2019092	13411	2359	100	293	125	19.6771	5.0266	16.0489
Lobon	8	1.49	2019	SpringW1+	2019325	2020080	18240	3508	100	398	125	19.3096	7.43457	13.95
Lobon	9	1.46	2000	SpringW1	2000325	2001079	17200	2283	50	641	125	18.2795	8.28052	14.0395
Lobon	9	1.46	2001	SpringW1	2001325	2002091	17242	3255	50	445	125	17.8791	6.01925	14.9086
Lobon	9	1.46	2002	SpringW1	2002325	2003086	2697	423	50	183	125	18.2005	7.03298	14.2878
Lobon	9	1.46	2003	SpringW1	2003325	2004091	22836	3961	50	502	125	16.8271	6.65957	14.0021
Lobon	9	1.46	2004	SpringW1	2004325	2005104	10060	2479	50	321	125	18.545	4.11693	15.6646
Lobon	9	1.46	2005	SpringW1	2005325	2006099	14319	4579	50	344	125	18.2519	5.55348	14.8241
Lobon	9	1.46	2006	SpringW1	2006325	2007096	21249	4198	50	571	125	17.7079	5.93598	14.1561
Lobon	9	1.46	2007	SpringW1	2007325	2008089	19172	4049	50	464	125	18.1588	5.95669	13.9123
Lobon	9	1.46	2008	SpringW1	2008325	2009092	14896	3384	50	334	125	18.3683	5.5873	14.4381
Lobon	9	1.46	2009	SpringW1	2009325	2010092	19933	3348	50	732	125	17.3941	7.01064	13.6229
Lobon	9	1.46	2010	SpringW1	2010325	2011089	18064	3367	50	576	125	18.516	7.67181	13.8128
Lobon	9	1.46	2011	SpringW1+	2011325	2012105	9392	2218	50	273	125	18.3872	3.91436	15.0128
Lobon	9	1.46	2012	SpringW1+	2012325	2013094	19254	4729	50	595	125	17.7217	5.97143	14.3661
Lobon	9	1.46	2013	SpringW1+	2013325	2014091	16922	4360	50	537	125	18.9304	6.47717	14.8636
Lobon	9	1.46	2014	SpringW1+	2014325	2015097	13282	4386	50	392	125	19.081	5.3455	15.2852
Lobon	9	1.46	2015	SpringW1+	2015325	2016087	18293	3876	50	570	125	17.8743	6.2738	13.584
Lobon	9	1.46	2016	SpringW1+	2016325	2017089	18092	5309	50	390	125	19.7069	6.15745	15.0558
Lobon	9	1.46	2017	SpringW1+	2017325	2018098	19411	4866	50	412	125	17.2685	5.59144	14.1957
Lobon	9	1.46	2018	SpringW1+	2018325	2019092	10921	2406	50	293	125	19.6771	5.0266	16.0489
Lobon	9	1.46	2019	SpringW1+	2019325	2020080	17793	3352	50	398	125	19.3096	7.43457	13.95
Lobon	10	1.49	2000	SpringW1	2000339	2001089	16540	2377	50	641	100	18.3239	8.13068	14.7063
Lobon	10	1.49	2001	SpringW1	2001339	2002100	15834	3108	50	445	100	18.1948	6.36763	15.5017
Lobon	10	1.49	2002	SpringW1	2002339	2003096	6424	1281	50	183	100	18.4936	7.15202	14.9173
Lobon	10	1.49	2003	SpringW1	2003339	2004100	22971	4368	50	502	100	17.1764	6.7023	14.6822
Lobon	10	1.49	2004	SpringW1	2004339	2005112	9171	2096	50	321	100	18.9428	4.12948	16.4382
Lobon	10	1.49	2005	SpringW1	2005339	2006106	13007	4516	50	344	100	18.5884	5.77267	15.3721
Lobon	10	1.49	2006	SpringW1	2006339	2007105	20099	3965	50	571	100	17.881	5.81839	14.8023
Lobon	10	1.49	2007	SpringW1	2007339	2008097	18468	4225	50	464	100	18.5247	6.1454	14.4604
Lobon	10	1.49	2008	SpringW1+	2008339	2009099	14332	4637	50	334	100	18.7784	5.76648	14.9773
Lobon	10	1.49	2009	SpringW1+	2009339	2010103	15764	3373	50	732	100	17.5468	7.052	14.1971
Lobon	10	1.49	2010	SpringW1+	2010339	2011098	16689	4094	50	576	100	18.8794	7.80286	14.3434
Lobon	10	1.49	2011	SpringW1+	2011339	2012113	9023	2050	50	273	100	18.7324	3.91561	15.6555
Lobon	10	1.49	2012	SpringW1+	2012339	2013099	17902	4765	50	595	100	18.1098	6.21494	14.9782
Lobon	10	1.49	2013	SpringW1+	2013339	2014096	16612	4523	50	537	100	19.2035	7.17	15.2818
Lobon	10	1.49	2014	SpringW1+	2014339	2015105	11159	3903	50	392	100	19.4622	5.44593	15.9977
Lobon	10	1.49	2015	SpringW1+	2015339	2016099	22043	5184	50	570	100	17.8376	6.62717	13.9838
Lobon	10	1.49	2016	SpringW1+	2016339	2017099	15798	5662	50	390	100	19.9523	6.11193	15.6256
Lobon	10	1.49	2017	SpringW1+	2017339	2018108	19220	4802	50	412	100	17.4913	5.91098	14.6162
Lobon	10	1.49	2018	SpringW1+	2018339	2019102	9514	2624	50	293	100	20.0647	5.12659	16.7532
Lobon	10	1.49	2019	SpringW1+	2019339	2020091	18245	3771	50	398	100	19.6249	7.52196	14.537
Lobon	11	1.52	2000	SpringW1	2000308	2001062	16051	2122	50	641	75	18.0286	8.0301	13.6223
Lobon	11	1.52	2001	SpringW1	2001308	2002082	18934	3093	50	445	75	17.5752	5.65825	14.5311
Lobon	11	1.52	2002	SpringW1	2002308	2003072	2785	393	50	183	75	17.9956	7.08835	13.6515
Lobon	11	1.52	2003	SpringW1	2003308	2004078	22787	3337	50	502	75	16.8068	6.8432	13.4325
Lobon	11	1.52	2004	SpringW1	2004308	2005094	10080	1521	50	321	75	18.4517	3.95797	15.2986
Lobon	11	1.52	2005	SpringW1	2005308	2006088	16280	4462	50	344	75	17.9859	5.50634	14.2322
Lobon	11	1.52	2006	SpringW1	2006308	2007080	22454	4073	50	571	75	17.828	6.24686	13.6353
Lobon	11	1.52	2007	SpringW1	2007308	2008076	19449	3351	50	464	75	18.1122	5.52244	13.5493
Lobon	11	1.52	2008	SpringW1	2008308	2009080	15626	3244	50	334	75	18.3369	5.30631	14.1558
Lobon	11	1.52	2009	SpringW1	2009308	2010080	16834	2360	50	732	75	17.6316	7.03204	13.2141
Lobon	11	1.52	2010	SpringW1	2010308	2011077	18123	3070	50	576	75	18.2534	7.55097	13.2966
Lobon	11	1.52	2011	SpringW1+	2011308	2012091	8480	1650	50	273	75	18.3356	4.32878	14.3278
Lobon	11	1.52	2012	SpringW1+	2012308	2013078	19928	4771	50	595	75	17.7072	6.16812	13.7966
Lobon	11	1.52	2013	SpringW1+	2013308	2014078	16284	3533	50	537	75	18.6165	5.96554	14.3801
Lobon	11	1.52	2014	SpringW1+	2014308	2015087	15018	4239	50	392	75	19.0102	5.65805	14.6942
Lobon	11	1.52	2015	SpringW1+	2015308	2016073	18068	3512	50	570	75	18.0748	6.11845	13.3641
Lobon	11	1.52	2016	SpringW1+	2016308	2017074	18476	4495	50	390	75	19.4266	6.01981	14.5633
Lobon	11	1.52	2017	SpringW1+	2017308	2018082	18280	3133	50	412	75	17.5903	5.3165	13.9063
Lobon	11	1.52	2018	SpringW1+	2018308	2019080	12563	2505	50	293	75	19.4786	5.32573	15.315
Lobon	11	1.52	2019	SpringW1+	2019308	2020064	15288	3402	50	398	75	19.0132	7.38537	13.4668
Lobon	12	1.61	2000	SpringW1	2000325	2001079	15479	1825	100	641	75	18.2795	8.28052	14.0395
Lobon	12	1.61	2001	SpringW1	2001325	2002091	20219	3060	100	445	75	17.8791	6.01925	14.9086
Lobon	12	1.61	2002	SpringW1	2002325	2003086	1520	235	100	183	75	18.2005	7.03298	14.2878
Lobon	12	1.61	2003	SpringW1	2003325	2004091	24390	3913	100	502	75	16.8271	6.65957	14.0021
Lobon	12	1.61	2004	SpringW1	2004325	2005104	11987	1927	100	321	75	18.545	4.11693	15.6646
Lobon	12	1.61	2005	SpringW1	2005325	2006099	17811	4565	100	344	75	18.2519	5.55348	14.8241
Lobon	12	1.61	2006	SpringW1	2006325	2007096	22426	4028	100	571	75	17.7079	5.93598	14.1561
Lobon	12	1.61	2007	SpringW1	2007325	2008089	22197	3922	100	464	75	18.1588	5.95669	13.9123
Lobon	12	1.61	2008	SpringW1+	2008325	2009092	17732	4157	100	334	75	18.3683	5.5873	14.4381
Lobon	12	1.61	2009	SpringW1+	2009325	2010092	17496	3338	100	732	75	17.3941	7.01064	13.6229
Lobon	12	1.61	2010	SpringW1+	2010325	2011089	17570	3690	100	576	75	18.516	7.67181	13.8128
Lobon	12	1.61	2011	SpringW1+	2011325	2012105	11938	2306	100	273	75	18.3872	3.91436	15.0128
Lobon	12	1.61	2012	SpringW1+	2012325	2013094	21745	4687	100	595	75	17.7217	5.97143	14.3661
Lobon	12	1.61	2013	SpringW1+	2013325	2014091	17785	3804	100	537	75	18.9304	6.47717	14.8636
Lobon	12	1.61	2014	SpringW1+	2014325	2015097	15329	3887	100	392	75	19.081	5.3455	15.2852
Lobon	12	1.61	2015	SpringW1+	2015325	2016087	18129	3794	100	570	75	17.8743	6.2738	13.584
Lobon	12	1.61	2016	SpringW1+	2016325	2017089	20245	4939	100	390	75	19.7069	6.15745	15.0558
Lobon	12	1.61	2017	SpringW1+	2017325	2018098	21219	4512	100	412	75	17.2685	5.59144	14.1957
Lobon	12	1.61	2018	SpringW1+	2018325	2019092	12463	2046	100	293	75	19.6771	5.0266	16.0489
Lobon	12	1.61	2019	SpringW1+	2019325	2020080	18154	3509	100	398	75	19.3096	7.43457	13.95
Lobon	13	1.58	2000	SpringW1	2000339	2001089	15956	2047	100	641	75	18.3239	8.13068	14.7063
Lobon	13	1.58	2001	SpringW1	2001339	2002100	18924	2986	100	445	75	18.1948	6.36763	15.5017
Lobon	13	1.58	2002	SpringW1	2002339	2003096	5583	938	100	183	75	18.4936	7.15202	14.9173
Lobon	13	1.58	2003	SpringW1	2003339	2004100	25132	4335	100	502	75	17.1764	6.7023	14.6822
Lobon	13	1.58	2004	SpringW1	2004339	2005112	9443	1456	100	321	75	18.9428	4.12948	16.4382
Lobon	13	1.58	2005	SpringW1	2005339	2006106	17025	4517	100	344	75	18.5884	5.77267	15.3721
Lobon	13	1.58	2006	SpringW1	2006339	2007105	22130	3926	100	571	75	17.881	5.81839	14.8023
Lobon	13	1.58	2007	SpringW1	2007339	2008097	22021	4119	100	464	75	18.5247	6.1454	14.4604
Lobon	13	1.58	2008	SpringW1	2008339	2009099	16992	3575	100	334	75	18.7784	5.76648	14.9773
Lobon	13	1.58	2009	SpringW1+	2009339	2010103	16830	3013	100	732	75	17.5468	7.052	14.1971
Lobon	13	1.58	2010	SpringW1+	2010339	2011098	17620	3527	100	576	75	18.8794	7.80286	14.3434
Lobon	13	1.58	2011	SpringW1+	2011339	2012113	11088	1984	100	273	75	18.7324	3.91561	15.6555
Lobon	13	1.58	2012	SpringW1+	2012339	2013099	20317	4611	100	595	75	18.1098	6.21494	14.9782
Lobon	13	1.58	2013	SpringW1+	2013339	2014096	17864	3949	100	537	75	19.2035	7.17	15.2818
Lobon	13	1.58	2014	SpringW1+	2014339	2015105	13654	3711	100	392	75	19.4622	5.44593	15.9977
Lobon	13	1.58	2015	SpringW1+	2015339	2016099	22312	5170	100	570	75	17.8376	6.62717	13.9838
Lobon	13	1.58	2016	SpringW1+	2016339	2017099	17606	4971	100	390	75	19.9523	6.11193	15.6256
Lobon	13	1.58	2017	SpringW1+	2017339	2018108	21303	4592	100	412	75	17.4913	5.91098	14.6162
Lobon	13	1.58	2018	SpringW1+	2018339	2019102	11512	2250	100	293	75	20.0647	5.12659	16.7532
Lobon	13	1.58	2019	SpringW1+	2019339	2020091	18590	3832	100	398	75	19.6249	7.52196	14.537
Lobon	14	1.45	2000	SpringW1	2000325	2001079	17208	2283	50	641	125	18.2795	8.28052	14.0395
Lobon	14	1.45	2001	SpringW1	2001325	2002091	17231	3255	50	445	125	17.8791	6.01925	14.9086
Lobon	14	1.45	2002	SpringW1	2002325	2003086	2699	423	50	183	125	18.2005	7.03298	14.2878
Lobon	14	1.45	2003	SpringW1	2003325	2004091	22843	3961	50	502	125	16.8271	6.65957	14.0021
Lobon	14	1.45	2004	SpringW1	2004325	2005104	10061	2482	50	321	125	18.545	4.11693	15.6646
Lobon	14	1.45	2005	SpringW1	2005325	2006099	14320	4578	50	344	125	18.2519	5.55348	14.8241
Lobon	14	1.45	2006	SpringW1	2006325	2007096	21253	4196	50	571	125	17.7079	5.93598	14.1561
Lobon	14	1.45	2007	SpringW1+	2007325	2008089	19086	5043	50	464	125	18.1588	5.95669	13.9123
Lobon	14	1.45	2008	SpringW1+	2008325	2009092	14919	4248	50	334	125	18.3683	5.5873	14.4381
Lobon	14	1.45	2009	SpringW1+	2009325	2010092	19661	4133	50	732	125	17.3941	7.01064	13.6229
Lobon	14	1.45	2010	SpringW1+	2010325	2011089	17788	4115	50	576	125	18.516	7.67181	13.8128
Lobon	14	1.45	2011	SpringW1+	2011325	2012105	9390	2217	50	273	125	18.3872	3.91436	15.0128
Lobon	14	1.45	2012	SpringW1+	2012325	2013094	19270	4730	50	595	125	17.7217	5.97143	14.3661
Lobon	14	1.45	2013	SpringW1+	2013325	2014091	16923	4358	50	537	125	18.9304	6.47717	14.8636
Lobon	14	1.45	2014	SpringW1+	2014325	2015097	13283	4386	50	392	125	19.081	5.3455	15.2852
Lobon	14	1.45	2015	SpringW1+	2015325	2016087	18308	3879	50	570	125	17.8743	6.2738	13.584
Lobon	14	1.45	2016	SpringW1+	2016325	2017089	18090	5309	50	390	125	19.7069	6.15745	15.0558
Lobon	14	1.45	2017	SpringW1+	2017325	2018098	19420	4865	50	412	125	17.2685	5.59144	14.1957
Lobon	14	1.45	2018	SpringW1+	2018325	2019092	10916	2405	50	293	125	19.6771	5.0266	16.0489
Lobon	14	1.45	2019	SpringW1+	2019325	2020080	17788	3350	50	398	125	19.3096	7.43457	13.95
Lobon	15	1.52	2000	SpringW1	2000308	2001062	17383	2389	50	641	125	18.0286	8.0301	13.6223
Lobon	15	1.52	2001	SpringW1	2001308	2002082	20439	3585	50	445	125	17.5752	5.65825	14.5311
Lobon	15	1.52	2002	SpringW1	2002308	2003072	3366	477	50	183	125	17.9956	7.08835	13.6515
Lobon	15	1.52	2003	SpringW1	2003308	2004078	22891	3362	50	502	125	16.8068	6.8432	13.4325
Lobon	15	1.52	2004	SpringW1	2004308	2005094	10552	1704	50	321	125	18.4517	3.95797	15.2986
Lobon	15	1.52	2005	SpringW1	2005308	2006088	16197	4449	50	344	125	17.9859	5.50634	14.2322
Lobon	15	1.52	2006	SpringW1	2006308	2007080	23018	4214	50	571	125	17.828	6.24686	13.6353
Lobon	15	1.52	2007	SpringW1	2007308	2008076	19684	3452	50	464	125	18.1122	5.52244	13.5493
Lobon	15	1.52	2008	SpringW1	2008308	2009080	15945	3307	50	334	125	18.3369	5.30631	14.1558
Lobon	15	1.52	2009	SpringW1+	2009308	2010080	19023	3453	50	732	125	17.6316	7.03204	13.2141
Lobon	15	1.52	2010	SpringW1+	2010308	2011077	19453	4300	50	576	125	18.2534	7.55097	13.2966
Lobon	15	1.52	2011	SpringW1+	2011308	2012091	9303	1837	50	273	125	18.3356	4.32878	14.3278
Lobon	15	1.52	2012	SpringW1+	2012308	2013078	20315	4809	50	595	125	17.7072	6.16812	13.7966
Lobon	15	1.52	2013	SpringW1+	2013308	2014078	17266	3770	50	537	125	18.6165	5.96554	14.3801
Lobon	15	1.52	2014	SpringW1+	2014308	2015087	16184	4801	50	392	125	19.0102	5.65805	14.6942
Lobon	15	1.52	2015	SpringW1+	2015308	2016073	18958	3714	50	570	125	18.0748	6.11845	13.3641
Lobon	15	1.52	2016	SpringW1+	2016308	2017074	18596	4598	50	390	125	19.4266	6.01981	14.5633
Lobon	15	1.52	2017	SpringW1+	2017308	2018082	18658	3255	50	412	125	17.5903	5.3165	13.9063
Lobon	15	1.52	2018	SpringW1+	2018308	2019080	13323	2748	50	293	125	19.4786	5.32573	15.315
Lobon	15	1.52	2019	SpringW1+	2019308	2020064	15287	3372	50	398	125	19.0132	7.38537	13.4668
Belmez	16	0.98	2000	SpringW1	2000322	2001095	21420	3915	50	671	100	17.1147	5.45684	15.0195
Belmez	16	0.98	2001	SpringW1	2001322	2002103	15969	3180	50	506	100	17.228	4.10476	15.8958
Belmez	16	0.98	2002	SpringW1	2002322	2003101	17522	4510	50	446	100	16.8705	5.27474	15.5079
Belmez	16	0.98	2003	SpringW1	2003322	2004100	26100	3803	50	795	100	15.7885	4.75445	14.6262
Belmez	16	0.98	2004	SpringW1	2004322	2005114	8752	2203	50	306	100	17.3712	3.1356	16.8042
Belmez	16	0.98	2005	SpringW1	2005322	2006103	10877	2369	50	297	100	17.4831	4.78652	15.7736
Belmez	16	0.98	2006	SpringW1	2006322	2007107	22609	4004	50	598	100	16.034	4.54398	13.877
Belmez	16	0.98	2007	SpringW1+	2007322	2008099	18598	2952	50	489	100	17.0142	4.28526	14.3332
Belmez	16	0.98	2008	SpringW1+	2008322	2009111	16205	5609	50	442	100	16.6916	3.61309	14.8361
Belmez	16	0.98	2009	SpringW1+	2009322	2010103	19233	3961	50	797	100	15.9233	5.68889	13.8709
Belmez	16	0.98	2010	SpringW1+	2010322	2011100	19970	4490	50	808	100	17.139	5.76316	13.4274
Belmez	16	0.98	2011	SpringW1+	2011322	2012118	7200	1450	50	281	100	17.2759	2.16597	15.4586
Belmez	16	0.98	2012	SpringW1+	2012322	2013107	21730	4487	50	697	100	15.6318	4.36719	13.949
Belmez	16	0.98	2013	SpringW1+	2013322	2014105	17565	5087	50	413	100	17.2989	4.4043	14.7806
Belmez	16	0.98	2014	SpringW1+	2014322	2015111	13287	5131	50	453	100	17.7635	3.64635	15.2526
Belmez	16	0.98	2015	SpringW1+	2015322	2016101	14151	2512	50	360	100	16.8382	4.28115	13.3848
Belmez	16	0.98	2016	SpringW1+	2016322	2017100	16566	5495	50	380	100	18.2057	4.50625	14.4708
Belmez	16	0.98	2017	SpringW1+	2017322	2018111	18346	3422	50	496	100	16.071	4.27692	14.7982
Belmez	16	0.98	2018	SpringW1+	2018322	2019104	9197	2344	50	308	100	18.855	3.01728	16.0419
Belmez	16	0.98	2019	SpringW1+	2019322	2020091	14731	2584	50	348	100	18.3247	5.58368	13.9795
Belmez	17	1.05	2000	SpringW1	2000291	2001077	23838	3588	50	671	75	17.1393	5.53125	14.5156
Belmez	17	1.05	2001	SpringW1	2001291	2002082	19234	3242	50	506	75	17.2354	4.38565	15.2561
Belmez	17	1.05	2002	SpringW1	2002291	2003076	19352	3243	50	446	75	17.0686	5.45202	14.778
Belmez	17	1.05	2003	SpringW1	2003291	2004067	25591	3101	50	795	75	15.8462	5.25336	13.878
Belmez	17	1.05	2004	SpringW1	2004291	2005090	13502	2735	50	306	75	17.3484	3.41166	16.0283
Belmez	17	1.05	2005	SpringW1	2005291	2006086	10049	1805	50	297	75	17.3293	4.84414	14.8257
Belmez	17	1.05	2006	SpringW1	2006291	2007080	24727	4599	50	598	75	16.5287	5.34619	13.1431
Belmez	17	1.05	2007	SpringW1	2007291	2008071	14741	2297	50	489	75	17.4076	4.09238	14.0027
Belmez	17	1.05	2008	SpringW1	2008291	2009085	21236	4508	50	442	75	16.637	3.73705	14.25
Belmez	17	1.05	2009	SpringW1	2009291	2010077	10652	1323	50	797	75	16.7186	5.94616	13.6222
Belmez	17	1.05	2010	SpringW1+	2010291	2011077	20013	4685	50	808	75	17.0933	5.66143	12.9229
Belmez	17	1.05	2011	SpringW1+	2011291	2012091	16223	3288	50	281	75	17.2625	2.94977	14.5099
Belmez	17	1.05	2012	SpringW1+	2012291	2013076	22851	4754	50	697	75	15.7786	4.87768	13.1616
Belmez	17	1.05	2013	SpringW1+	2013291	2014081	17399	3657	50	413	75	17.1577	4.34409	14.1777
Belmez	17	1.05	2014	SpringW1+	2014291	2015087	18320	5016	50	453	75	18.0915	4.18928	14.6429
Belmez	17	1.05	2015	SpringW1+	2015291	2016073	10064	1764	50	360	75	17.3735	4.71121	13.0435
Belmez	17	1.05	2016	SpringW1+	2016291	2017073	19712	4900	50	380	75	18.3448	4.75023	13.8955
Belmez	17	1.05	2017	SpringW1+	2017291	2018087	11953	2081	50	496	75	16.6955	3.77883	13.9221
Belmez	17	1.05	2018	SpringW1+	2018291	2019072	18279	4239	50	308	75	18.4991	3.63767	14.922
Belmez	17	1.05	2019	SpringW1+	2019291	2020059	11243	2502	50	348	75	18.0964	5.76561	13.3507
Belmez	18	0.95	2000	SpringW1	2000322	2001095	16989	3798	0	671	75	17.1147	5.45684	15.0195
Belmez	18	0.95	2001	SpringW1	2001322	2002103	12149	2931	0	506	75	17.228	4.10476	15.8958
Belmez	18	0.95	2002	SpringW1	2002322	2003101	13365	3402	0	446	75	16.8705	5.27474	15.5079
Belmez	18	0.95	2003	SpringW1	2003322	2004100	23721	3606	0	795	75	15.7885	4.75445	14.6262
Belmez	18	0.95	2004	SpringW1	2004322	2005114	4096	927	0	306	75	17.3712	3.1356	16.8042
Belmez	18	0.95	2005	SpringW1	2005322	2006103	7436	2029	0	297	75	17.4831	4.78652	15.7736
Belmez	18	0.95	2006	SpringW1	2006322	2007107	19576	3972	0	598	75	16.034	4.54398	13.877
Belmez	18	0.95	2007	SpringW1	2007322	2008099	13909	1466	0	489	75	17.0142	4.28526	14.3332
Belmez	18	0.95	2008	SpringW1	2008322	2009111	12417	3345	0	442	75	16.6916	3.61309	14.8361
Belmez	18	0.95	2009	SpringW1+	2009322	2010103	16058	3184	0	797	75	15.9233	5.68889	13.8709
Belmez	18	0.95	2010	SpringW1+	2010322	2011100	16680	3787	0	808	75	17.139	5.76316	13.4274
Belmez	18	0.95	2011	SpringW1+	2011322	2012118	3638	577	0	281	75	17.2759	2.16597	15.4586
Belmez	18	0.95	2012	SpringW1+	2012322	2013107	21318	4435	0	697	75	15.6318	4.36719	13.949
Belmez	18	0.95	2013	SpringW1+	2013322	2014105	13453	4155	0	413	75	17.2989	4.4043	14.7806
Belmez	18	0.95	2014	SpringW1+	2014322	2015111	9871	3575	0	453	75	17.7635	3.64635	15.2526
Belmez	18	0.95	2015	SpringW1+	2015322	2016101	11058	2145	0	360	75	16.8382	4.28115	13.3848
Belmez	18	0.95	2016	SpringW1+	2016322	2017100	12676	3766	0	380	75	18.2057	4.50625	14.4708
Belmez	18	0.95	2017	SpringW1+	2017322	2018111	16591	3361	0	496	75	16.071	4.27692	14.7982
Belmez	18	0.95	2018	SpringW1+	2018322	2019104	5634	1503	0	308	75	18.855	3.01728	16.0419
Belmez	18	0.95	2019	SpringW1+	2019322	2020091	11638	2463	0	348	75	18.3247	5.58368	13.9795
Belmez	19	0.94	2000	SpringW1	2000322	2001095	17586	3906	0	671	100	17.1147	5.45684	15.0195
Belmez	19	0.94	2001	SpringW1	2001322	2002103	13776	3429	0	506	100	17.228	4.10476	15.8958
Belmez	19	0.94	2002	SpringW1	2002322	2003101	14520	3821	0	446	100	16.8705	5.27474	15.5079
Belmez	19	0.94	2003	SpringW1	2003322	2004100	24554	3816	0	795	100	15.7885	4.75445	14.6262
Belmez	19	0.94	2004	SpringW1	2004322	2005114	4594	1064	0	306	100	17.3712	3.1356	16.8042
Belmez	19	0.94	2005	SpringW1	2005322	2006103	7636	2090	0	297	100	17.4831	4.78652	15.7736
Belmez	19	0.94	2006	SpringW1	2006322	2007107	19954	4069	0	598	100	16.034	4.54398	13.877
Belmez	19	0.94	2007	SpringW1	2007322	2008099	15070	1623	0	489	100	17.0142	4.28526	14.3332
Belmez	19	0.94	2008	SpringW1	2008322	2009111	12505	3376	0	442	100	16.6916	3.61309	14.8361
Belmez	19	0.94	2009	SpringW1+	2009322	2010103	17419	3706	0	797	100	15.9233	5.68889	13.8709
Belmez	19	0.94	2010	SpringW1+	2010322	2011100	18375	4342	0	808	100	17.139	5.76316	13.4274
Belmez	19	0.94	2011	SpringW1+	2011322	2012118	3619	575	0	281	100	17.2759	2.16597	15.4586
Belmez	19	0.94	2012	SpringW1+	2012322	2013107	21464	4489	0	697	100	15.6318	4.36719	13.949
Belmez	19	0.94	2013	SpringW1+	2013322	2014105	14886	4925	0	413	100	17.2989	4.4043	14.7806
Belmez	19	0.94	2014	SpringW1+	2014322	2015111	10510	3833	0	453	100	17.7635	3.64635	15.2526
Belmez	19	0.94	2015	SpringW1+	2015322	2016101	11227	2191	0	360	100	16.8382	4.28115	13.3848
Belmez	19	0.94	2016	SpringW1+	2016322	2017100	13257	3996	0	380	100	18.2057	4.50625	14.4708
Belmez	19	0.94	2017	SpringW1+	2017322	2018111	16932	3425	0	496	100	16.071	4.27692	14.7982
Belmez	19	0.94	2018	SpringW1+	2018322	2019104	6236	1717	0	308	100	18.855	3.01728	16.0419
Belmez	19	0.94	2019	SpringW1+	2019322	2020091	11716	2480	0	348	100	18.3247	5.58368	13.9795
Belmez	20	1.08	2000	SpringW1	2000322	2001095	19211	3950	0	671	125	17.1147	5.45684	15.0195
Belmez	20	1.08	2001	SpringW1	2001322	2002103	14616	3705	0	506	125	17.228	4.10476	15.8958
Belmez	20	1.08	2002	SpringW1	2002322	2003101	15660	4242	0	446	125	16.8705	5.27474	15.5079
Belmez	20	1.08	2003	SpringW1	2003322	2004100	26114	3987	0	795	125	15.7885	4.75445	14.6262
Belmez	20	1.08	2004	SpringW1	2004322	2005114	5280	1237	0	306	125	17.3712	3.1356	16.8042
Belmez	20	1.08	2005	SpringW1	2005322	2006103	7834	2145	0	297	125	17.4831	4.78652	15.7736
Belmez	20	1.08	2006	SpringW1	2006322	2007107	20490	4176	0	598	125	16.034	4.54398	13.877
Belmez	20	1.08	2007	SpringW1+	2007322	2008099	15907	2101	0	489	125	17.0142	4.28526	14.3332
Belmez	20	1.08	2008	SpringW1+	2008322	2009111	12618	4262	0	442	125	16.6916	3.61309	14.8361
Belmez	20	1.08	2009	SpringW1+	2009322	2010103	20081	4544	0	797	125	15.9233	5.68889	13.8709
Belmez	20	1.08	2010	SpringW1+	2010322	2011100	20751	4901	0	808	125	17.139	5.76316	13.4274
Belmez	20	1.08	2011	SpringW1+	2011322	2012118	3914	631	0	281	125	17.2759	2.16597	15.4586
Belmez	20	1.08	2012	SpringW1+	2012322	2013107	22523	4489	0	697	125	15.6318	4.36719	13.949
Belmez	20	1.08	2013	SpringW1+	2013322	2014105	15334	5052	0	413	125	17.2989	4.4043	14.7806
Belmez	20	1.08	2014	SpringW1+	2014322	2015111	11473	4209	0	453	125	17.7635	3.64635	15.2526
Belmez	20	1.08	2015	SpringW1+	2015322	2016101	11546	2282	0	360	125	16.8382	4.28115	13.3848
Belmez	20	1.08	2016	SpringW1+	2016322	2017100	13391	4051	0	380	125	18.2057	4.50625	14.4708
Belmez	20	1.08	2017	SpringW1+	2017322	2018111	17197	3436	0	496	125	16.071	4.27692	14.7982
Belmez	20	1.08	2018	SpringW1+	2018322	2019104	7032	1994	0	308	125	18.855	3.01728	16.0419
Belmez	20	1.08	2019	SpringW1+	2019322	2020091	11810	2502	0	348	125	18.3247	5.58368	13.9795
Belmez	21	1.09	2000	SpringW1	2000322	2001095	22658	3955	50	671	125	17.1147	5.45684	15.0195
Belmez	21	1.09	2001	SpringW1	2001322	2002103	17352	3592	50	506	125	17.228	4.10476	15.8958
Belmez	21	1.09	2002	SpringW1	2002322	2003101	18780	4974	50	446	125	16.8705	5.27474	15.5079
Belmez	21	1.09	2003	SpringW1	2003322	2004100	26969	3998	50	795	125	15.7885	4.75445	14.6262
Belmez	21	1.09	2004	SpringW1	2004322	2005114	9376	2431	50	306	125	17.3712	3.1356	16.8042
Belmez	21	1.09	2005	SpringW1	2005322	2006103	11107	2458	50	297	125	17.4831	4.78652	15.7736
Belmez	21	1.09	2006	SpringW1	2006322	2007107	23218	4119	50	598	125	16.034	4.54398	13.877
Belmez	21	1.09	2007	SpringW1	2007322	2008099	19049	2458	50	489	125	17.0142	4.28526	14.3332
Belmez	21	1.09	2008	SpringW1	2008322	2009111	16284	4494	50	442	125	16.6916	3.61309	14.8361
Belmez	21	1.09	2009	SpringW1	2009322	2010103	21507	3703	50	797	125	15.9233	5.68889	13.8709
Belmez	21	1.09	2010	SpringW1+	2010322	2011100	21465	4896	50	808	125	17.139	5.76316	13.4274
Belmez	21	1.09	2011	SpringW1+	2011322	2012118	8117	1705	50	281	125	17.2759	2.16597	15.4586
Belmez	21	1.09	2012	SpringW1+	2012322	2013107	22566	4489	50	697	125	15.6318	4.36719	13.949
Belmez	21	1.09	2013	SpringW1+	2013322	2014105	18314	5233	50	413	125	17.2989	4.4043	14.7806
Belmez	21	1.09	2014	SpringW1+	2014322	2015111	14250	5537	50	453	125	17.7635	3.64635	15.2526
Belmez	21	1.09	2015	SpringW1+	2015322	2016101	14610	2635	50	360	125	16.8382	4.28115	13.3848
Belmez	21	1.09	2016	SpringW1+	2016322	2017100	16781	5586	50	380	125	18.2057	4.50625	14.4708
Belmez	21	1.09	2017	SpringW1+	2017322	2018111	18673	3435	50	496	125	16.071	4.27692	14.7982
Belmez	21	1.09	2018	SpringW1+	2018322	2019104	10138	2830	50	308	125	18.855	3.01728	16.0419
Belmez	21	1.09	2019	SpringW1+	2019322	2020091	14815	2602	50	348	125	18.3247	5.58368	13.9795
Belmez	22	0.96	2000	SpringW1	2000308	2001087	17870	3568	0	671	75	16.7551	5.17053	14.6947
Belmez	22	0.96	2001	SpringW1	2001308	2002092	15433	3648	0	506	75	16.8573	3.92864	15.4971
Belmez	22	0.96	2002	SpringW1	2002308	2003090	14963	3661	0	446	75	16.6995	5.26408	14.8573
Belmez	22	0.96	2003	SpringW1	2003308	2004089	25455	4003	0	795	75	15.8277	5.0301	14.2097
Belmez	22	0.96	2004	SpringW1	2004308	2005105	4580	1321	0	306	75	17.315	3.043	16.4816
Belmez	22	0.96	2005	SpringW1	2005308	2006096	7573	1806	0	297	75	17.1725	4.72551	15.102
Belmez	22	0.96	2006	SpringW1	2006308	2007095	21001	4657	0	598	75	16.1553	4.70388	13.5568
Belmez	22	0.96	2007	SpringW1	2007308	2008089	13150	1917	0	489	75	17.0722	4.08878	14.0181
Belmez	22	0.96	2008	SpringW1	2008308	2009100	13761	3685	0	442	75	16.6824	3.46293	14.6322
Belmez	22	0.96	2009	SpringW1	2009308	2010090	14915	2274	0	797	75	16.2515	5.68284	13.6637
Belmez	22	0.96	2010	SpringW1	2010308	2011092	17810	3019	0	808	75	16.8573	5.62476	12.9947
Belmez	22	0.96	2011	SpringW1+	2011308	2012109	5167	1138	0	281	75	17.2205	2.49366	14.8878
Belmez	22	0.96	2012	SpringW1+	2012308	2013094	23297	5379	0	697	75	15.6442	4.57233	13.568
Belmez	22	0.96	2013	SpringW1+	2013308	2014099	13525	3153	0	413	75	17.0049	4.12573	14.3505
Belmez	22	0.96	2014	SpringW1+	2014308	2015098	12616	4965	0	453	75	17.6737	3.83317	14.8185
Belmez	22	0.96	2015	SpringW1+	2015308	2016089	9504	1836	0	360	75	17.1102	4.26117	13.2252
Belmez	22	0.96	2016	SpringW1+	2016308	2017087	14883	5063	0	380	75	18.0507	4.39517	14.0879
Belmez	22	0.96	2017	SpringW1+	2017308	2018090	11202	2099	0	496	75	15.9534	4.10618	14.4399
Belmez	22	0.96	2018	SpringW1+	2018308	2019091	10400	2635	0	308	75	18.6576	3.34976	15.439
Belmez	22	0.96	2019	SpringW1+	2019308	2020077	10946	2139	0	348	75	17.9117	5.47902	13.4703
Belmez	23	1.08	2000	SpringW1	2000322	2001095	19112	3954	0	671	125	17.1147	5.45684	15.0195
Belmez	23	1.08	2001	SpringW1	2001322	2002103	14631	3711	0	506	125	17.228	4.10476	15.8958
Belmez	23	1.08	2002	SpringW1	2002322	2003101	15662	4244	0	446	125	16.8705	5.27474	15.5079
Belmez	23	1.08	2003	SpringW1	2003322	2004100	25949	3979	0	795	125	15.7885	4.75445	14.6262
Belmez	23	1.08	2004	SpringW1	2004322	2005114	5326	1246	0	306	125	17.3712	3.1356	16.8042
Belmez	23	1.08	2005	SpringW1	2005322	2006103	7842	2147	0	297	125	17.4831	4.78652	15.7736
Belmez	23	1.08	2006	SpringW1	2006322	2007107	20220	4114	0	598	125	16.034	4.54398	13.877
Belmez	23	1.08	2007	SpringW1	2007322	2008099	15451	1677	0	489	125	17.0142	4.28526	14.3332
Belmez	23	1.08	2008	SpringW1	2008322	2009111	12618	3409	0	442	125	16.6916	3.61309	14.8361
Belmez	23	1.08	2009	SpringW1	2009322	2010103	20118	3673	0	797	125	15.9233	5.68889	13.8709
Belmez	23	1.08	2010	SpringW1	2010322	2011100	20816	3928	0	808	125	17.139	5.76316	13.4274
Belmez	23	1.08	2011	SpringW1+	2011322	2012118	3986	650	0	281	125	17.2759	2.16597	15.4586
Belmez	23	1.08	2012	SpringW1+	2012322	2013107	22462	4489	0	697	125	15.6318	4.36719	13.949
Belmez	23	1.08	2013	SpringW1+	2013322	2014105	15335	5056	0	413	125	17.2989	4.4043	14.7806
Belmez	23	1.08	2014	SpringW1+	2014322	2015111	11387	4187	0	453	125	17.7635	3.64635	15.2526
Belmez	23	1.08	2015	SpringW1+	2015322	2016101	11560	2287	0	360	125	16.8382	4.28115	13.3848
Belmez	23	1.08	2016	SpringW1+	2016322	2017100	13383	4047	0	380	125	18.2057	4.50625	14.4708
Belmez	23	1.08	2017	SpringW1+	2017322	2018111	17070	3435	0	496	125	16.071	4.27692	14.7982
Belmez	23	1.08	2018	SpringW1+	2018322	2019104	6971	1972	0	308	125	18.855	3.01728	16.0419
Belmez	23	1.08	2019	SpringW1+	2019322	2020091	11782	2494	0	348	125	18.3247	5.58368	13.9795
Belmez	24	1	2000	SpringW1	2000291	2001077	20903	3704	0	671	100	17.1393	5.53125	14.5156
Belmez	24	1	2001	SpringW1	2001291	2002082	17996	3805	0	506	100	17.2354	4.38565	15.2561
Belmez	24	1	2002	SpringW1	2002291	2003076	17788	3848	0	446	100	17.0686	5.45202	14.778
Belmez	24	1	2003	SpringW1	2003291	2004067	26776	3441	0	795	100	15.8462	5.25336	13.878
Belmez	24	1	2004	SpringW1	2004291	2005090	8217	2201	0	306	100	17.3484	3.41166	16.0283
Belmez	24	1	2005	SpringW1	2005291	2006086	7513	1613	0	297	100	17.3293	4.84414	14.8257
Belmez	24	1	2006	SpringW1	2006291	2007080	22112	4659	0	598	100	16.5287	5.34619	13.1431
Belmez	24	1	2007	SpringW1	2007291	2008071	12826	2320	0	489	100	17.4076	4.09238	14.0027
Belmez	24	1	2008	SpringW1	2008291	2009085	16763	4490	0	442	100	16.637	3.73705	14.25
Belmez	24	1	2009	SpringW1	2009291	2010077	13174	1730	0	797	100	16.7186	5.94616	13.6222
Belmez	24	1	2010	SpringW1	2010291	2011077	21155	3896	0	808	100	17.0933	5.66143	12.9229
Belmez	24	1	2011	SpringW1+	2011291	2012090	9211	2039	0	281	100	17.2582	2.91318	14.5282
Belmez	24	1	2012	SpringW1+	2012291	2013076	23293	4847	0	697	100	15.7786	4.87768	13.1616
Belmez	24	1	2013	SpringW1+	2013291	2014081	15500	3575	0	413	100	17.1577	4.34409	14.1777
Belmez	24	1	2014	SpringW1+	2014291	2015087	15459	5401	0	453	100	18.0915	4.18928	14.6429
Belmez	24	1	2015	SpringW1+	2015291	2016073	9055	1890	0	360	100	17.3735	4.71121	13.0435
Belmez	24	1	2016	SpringW1+	2016291	2017073	15512	4885	0	380	100	18.3448	4.75023	13.8955
Belmez	24	1	2017	SpringW1+	2017291	2018087	12563	2189	0	496	100	16.6955	3.77883	13.9221
Belmez	24	1	2018	SpringW1+	2018291	2019072	13334	3661	0	308	100	18.4991	3.63767	14.922
Belmez	24	1	2019	SpringW1+	2019291	2020059	11136	2551	0	348	100	18.0964	5.76561	13.3507
Belmez	25	1.02	2000	SpringW1	2000291	2001077	24299	3752	50	671	125	17.1393	5.53125	14.5156
Belmez	25	1.02	2001	SpringW1	2001291	2002082	21642	3978	50	506	125	17.2354	4.38565	15.2561
Belmez	25	1.02	2002	SpringW1	2002291	2003076	21603	3957	50	446	125	17.0686	5.45202	14.778
Belmez	25	1.02	2003	SpringW1	2003291	2004067	27335	3494	50	795	125	15.8462	5.25336	13.878
Belmez	25	1.02	2004	SpringW1	2004291	2005090	14199	2940	50	306	125	17.3484	3.41166	16.0283
Belmez	25	1.02	2005	SpringW1	2005291	2006086	10104	1816	50	297	125	17.3293	4.84414	14.8257
Belmez	25	1.02	2006	SpringW1	2006291	2007080	24601	4597	50	598	125	16.5287	5.34619	13.1431
Belmez	25	1.02	2007	SpringW1	2007291	2008071	15559	2390	50	489	125	17.4076	4.09238	14.0027
Belmez	25	1.02	2008	SpringW1	2008291	2009085	21094	4533	50	442	125	16.637	3.73705	14.25
Belmez	25	1.02	2009	SpringW1	2009291	2010077	13705	1814	50	797	125	16.7186	5.94616	13.6222
Belmez	25	1.02	2010	SpringW1+	2010291	2011077	20788	4876	50	808	125	17.0933	5.66143	12.9229
Belmez	25	1.02	2011	SpringW1+	2011291	2012091	16945	3514	50	281	125	17.2625	2.94977	14.5099
Belmez	25	1.02	2012	SpringW1+	2012291	2013076	23286	4845	50	697	125	15.7786	4.87768	13.1616
Belmez	25	1.02	2013	SpringW1+	2013291	2014081	19942	4902	50	413	125	17.1577	4.34409	14.1777
Belmez	25	1.02	2014	SpringW1+	2014291	2015087	18625	5462	50	453	125	18.0915	4.18928	14.6429
Belmez	25	1.02	2015	SpringW1+	2015291	2016073	11053	1921	50	360	125	17.3735	4.71121	13.0435
Belmez	25	1.02	2016	SpringW1+	2016291	2017073	19409	4909	50	380	125	18.3448	4.75023	13.8955
Belmez	25	1.02	2017	SpringW1+	2017291	2018087	12123	2112	50	496	125	16.6955	3.77883	13.9221
Belmez	25	1.02	2018	SpringW1+	2018291	2019072	17816	4083	50	308	125	18.4991	3.63767	14.922
Belmez	25	1.02	2019	SpringW1+	2019291	2020059	11721	2583	50	348	125	18.0964	5.76561	13.3507
Belmez	26	0.82	2000	SpringW1	2000291	2001077	22486	3672	50	671	100	17.1393	5.53125	14.5156
Belmez	26	0.82	2001	SpringW1	2001291	2002082	20577	3652	50	506	100	17.2354	4.38565	15.2561
Belmez	26	0.82	2002	SpringW1	2002291	2003076	20455	3619	50	446	100	17.0686	5.45202	14.778
Belmez	26	0.82	2003	SpringW1	2003291	2004067	26621	3323	50	795	100	15.8462	5.25336	13.878
Belmez	26	0.82	2004	SpringW1	2004291	2005090	12190	2484	50	306	100	17.3484	3.41166	16.0283
Belmez	26	0.82	2005	SpringW1	2005291	2006086	9989	1788	50	297	100	17.3293	4.84414	14.8257
Belmez	26	0.82	2006	SpringW1	2006291	2007080	23929	4459	50	598	100	16.5287	5.34619	13.1431
Belmez	26	0.82	2007	SpringW1	2007291	2008071	15197	2368	50	489	100	17.4076	4.09238	14.0027
Belmez	26	0.82	2008	SpringW1	2008291	2009085	21070	4521	50	442	100	16.637	3.73705	14.25
Belmez	26	0.82	2009	SpringW1	2009291	2010077	12047	1552	50	797	100	16.7186	5.94616	13.6222
Belmez	26	0.82	2010	SpringW1+	2010291	2011077	19192	4732	50	808	100	17.0933	5.66143	12.9229
Belmez	26	0.82	2011	SpringW1+	2011291	2012091	14776	2821	50	281	100	17.2625	2.94977	14.5099
Belmez	26	0.82	2012	SpringW1+	2012291	2013076	21878	4829	50	697	100	15.7786	4.87768	13.1616
Belmez	26	0.82	2013	SpringW1+	2013291	2014081	19024	4423	50	413	100	17.1577	4.34409	14.1777
Belmez	26	0.82	2014	SpringW1+	2014291	2015087	17900	5024	50	453	100	18.0915	4.18928	14.6429
Belmez	26	0.82	2015	SpringW1+	2015291	2016073	10564	1846	50	360	100	17.3735	4.71121	13.0435
Belmez	26	0.82	2016	SpringW1+	2016291	2017073	19359	4901	50	380	100	18.3448	4.75023	13.8955
Belmez	26	0.82	2017	SpringW1+	2017291	2018087	11921	2076	50	496	100	16.6955	3.77883	13.9221
Belmez	26	0.82	2018	SpringW1+	2018291	2019072	16918	3776	50	308	100	18.4991	3.63767	14.922
Belmez	26	0.82	2019	SpringW1+	2019291	2020059	11424	2523	50	348	100	18.0964	5.76561	13.3507
Belmez	27	1	2000	SpringW1	2000308	2001087	18981	3756	0	671	100	16.7551	5.17053	14.6947
Belmez	27	1	2001	SpringW1	2001308	2002092	16543	4039	0	506	100	16.8573	3.92864	15.4971
Belmez	27	1	2002	SpringW1	2002308	2003090	16342	4133	0	446	100	16.6995	5.26408	14.8573
Belmez	27	1	2003	SpringW1	2003308	2004089	27052	4362	0	795	100	15.8277	5.0301	14.2097
Belmez	27	1	2004	SpringW1	2004308	2005105	5161	1517	0	306	100	17.315	3.043	16.4816
Belmez	27	1	2005	SpringW1	2005308	2006096	7739	1881	0	297	100	17.1725	4.72551	15.102
Belmez	27	1	2006	SpringW1	2006308	2007095	21341	4738	0	598	100	16.1553	4.70388	13.5568
Belmez	27	1	2007	SpringW1	2007308	2008089	14107	2071	0	489	100	17.0722	4.08878	14.0181
Belmez	27	1	2008	SpringW1	2008308	2009100	13843	3717	0	442	100	16.6824	3.46293	14.6322
Belmez	27	1	2009	SpringW1	2009308	2010090	17472	2768	0	797	100	16.2515	5.68284	13.6637
Belmez	27	1	2010	SpringW1	2010308	2011092	19250	3298	0	808	100	16.8573	5.62476	12.9947
Belmez	27	1	2011	SpringW1+	2011308	2012109	5468	1230	0	281	100	17.2205	2.49366	14.8878
Belmez	27	1	2012	SpringW1+	2012308	2013094	23855	5425	0	697	100	15.6442	4.57233	13.568
Belmez	27	1	2013	SpringW1+	2013308	2014099	14665	3746	0	413	100	17.0049	4.12573	14.3505
Belmez	27	1	2014	SpringW1+	2014308	2015098	13946	5556	0	453	100	17.6737	3.83317	14.8185
Belmez	27	1	2015	SpringW1+	2015308	2016089	9667	1867	0	360	100	17.1102	4.26117	13.2252
Belmez	27	1	2016	SpringW1+	2016308	2017087	14950	5088	0	380	100	18.0507	4.39517	14.0879
Belmez	27	1	2017	SpringW1+	2017308	2018090	11287	2117	0	496	100	15.9534	4.10618	14.4399
Belmez	27	1	2018	SpringW1+	2018308	2019091	10651	2721	0	308	100	18.6576	3.34976	15.439
Belmez	27	1	2019	SpringW1+	2019308	2020077	11149	2190	0	348	100	17.9117	5.47902	13.4703
Cordoba	28	1.25	2000	SpringW1	2000350	2001086	13862	2708	0	673	125	20.8012	9.99018	14.5429
Cordoba	28	1.25	2001	SpringW1	2001350	2002097	11960	3169	0	574	125	20.4037	7.08696	14.7211
Cordoba	28	1.25	2002	SpringW1	2002350	2003101	17432	3978	0	760	125	20.0878	7.56219	14.4805
Cordoba	28	1.25	2003	SpringW1	2003350	2004099	18797	3315	0	769	125	19.2773	6.95337	13.4675
Cordoba	28	1.25	2004	SpringW1	2004350	2005111	5822	1772	0	373	125	20.3853	4.91902	14.9669
Cordoba	28	1.25	2005	SpringW1	2005350	2006103	13614	3942	0	617	125	19.9883	7.4	14.2197
Cordoba	28	1.25	2006	SpringW1	2006350	2007104	13483	3120	0	668	125	19.4553	6.83975	14.4012
Cordoba	28	1.25	2007	SpringW1	2007350	2008097	8184	1289	0	653	125	20.3485	6.83129	14.9736
Cordoba	28	1.25	2008	SpringW1+	2008350	2009101	9690	3647	0	486	125	20.1111	6.62963	15.0574
Cordoba	28	1.25	2009	SpringW1+	2009350	2010100	17772	4736	0	974	125	19.5451	8.23333	14.4247
Cordoba	28	1.25	2010	SpringW1+	2010350	2011098	17978	4910	0	847	125	20.4074	8.54724	14.8951
Cordoba	28	1.25	2011	SpringW1+	2011350	2012110	380	67	0	318	125	20.6248	4.63913	16.7143
Cordoba	28	1.25	2012	SpringW1+	2012350	2013104	19376	4989	0	903	125	18.9824	7.12061	14.6515
Cordoba	28	1.25	2013	SpringW1+	2013350	2014098	10641	3916	0	431	125	20.5842	8.01266	16.4589
Cordoba	28	1.25	2014	SpringW1+	2014350	2015104	5369	1942	0	480	125	21.3859	6.20859	16.8932
Cordoba	28	1.25	2015	SpringW1+	2015350	2016098	16512	3906	0	648	125	19.6617	7.39259	14.9037
Cordoba	28	1.25	2016	SpringW1+	2016350	2017098	11918	3441	0	627	125	21.3012	7.11219	17.3439
Cordoba	28	1.25	2017	SpringW1+	2017350	2018106	11877	3715	0	597	125	19.1704	6.79012	15.7228
Cordoba	28	1.25	2018	SpringW1+	2018350	2019101	3589	1380	0	451	125	21.8614	5.9589	18.5571
Cordoba	28	1.25	2019	SpringW1+	2019350	2020092	9476	2112	0	492	125	21.6031	8.56748	16.8141
Cordoba	29	1.28	2000	SpringW1	2000333	2001076	13908	2481	0	673	100	20.317	9.69835	13.7747
Cordoba	29	1.28	2001	SpringW1	2001333	2002085	11067	2398	0	574	100	19.9207	6.87263	13.962
Cordoba	29	1.28	2002	SpringW1	2002333	2003087	17605	3366	0	760	100	19.7128	7.52667	13.7206
Cordoba	29	1.28	2003	SpringW1	2003333	2004085	19622	3222	0	769	100	18.9352	6.89162	12.8419
Cordoba	29	1.28	2004	SpringW1	2004333	2005101	7064	2214	0	373	100	19.9492	4.89116	14.1227
Cordoba	29	1.28	2005	SpringW1	2005333	2006096	15249	4033	0	617	100	19.5228	6.91055	13.6494
Cordoba	29	1.28	2006	SpringW1	2006333	2007093	14228	2909	0	668	100	18.9395	6.45222	13.7056
Cordoba	29	1.28	2007	SpringW1	2007333	2008087	10044	1641	0	653	100	19.9361	6.50278	14.2167
Cordoba	29	1.28	2008	SpringW1+	2008333	2009092	11453	4183	0	486	100	19.4765	6.31508	14.2408
Cordoba	29	1.28	2009	SpringW1+	2009333	2010089	15459	3732	0	974	100	18.9245	7.76833	13.5889
Cordoba	29	1.28	2010	SpringW1+	2010333	2011088	17343	4561	0	847	100	20.0365	8.55225	14.1388
Cordoba	29	1.28	2011	SpringW1+	2011333	2012100	385	93	0	318	100	20.0683	4.59111	15.7528
Cordoba	29	1.28	2012	SpringW1+	2012333	2013091	18498	4245	0	903	100	18.7118	7.12753	13.9775
Cordoba	29	1.28	2013	SpringW1+	2013333	2014093	10715	3829	0	431	100	20.5842	8.01266	16.4589
Cordoba	29	1.28	2014	SpringW1+	2014333	2015094	7675	2544	0	480	100	20.7282	5.98232	15.9569
Cordoba	29	1.28	2015	SpringW1+	2015333	2016086	13272	3305	0	648	100	19.6217	7.14945	14.3389
Cordoba	29	1.28	2016	SpringW1+	2016333	2017089	13906	4846	0	627	100	20.8593	7.15934	16.4368
Cordoba	29	1.28	2017	SpringW1+	2017333	2018095	14357	3824	0	597	100	18.7904	6.41742	15.0938
Cordoba	29	1.28	2018	SpringW1+	2018333	2019089	5151	1387	0	451	100	21.4717	5.86333	17.6594
Cordoba	29	1.28	2019	SpringW1+	2019333	2020076	8404	1856	0	492	100	21.1663	8.42155	15.916
Cordoba	30	0.95	2000	SpringW1	2000350	2001086	13154	2708	0	673	75	20.8012	9.99018	14.5429
Cordoba	30	0.95	2001	SpringW1	2001350	2002097	11483	3046	0	574	75	20.4037	7.08696	14.7211
Cordoba	30	0.95	2002	SpringW1	2002350	2003101	16539	3973	0	760	75	20.0878	7.56219	14.4805
Cordoba	30	0.95	2003	SpringW1	2003350	2004099	17756	3069	0	769	75	19.2773	6.95337	13.4675
Cordoba	30	0.95	2004	SpringW1	2004350	2005111	5438	1652	0	373	75	20.3853	4.91902	14.9669
Cordoba	30	0.95	2005	SpringW1	2005350	2006103	13525	3934	0	617	75	19.9883	7.4	14.2197
Cordoba	30	0.95	2006	SpringW1	2006350	2007104	12652	2897	0	668	75	19.4553	6.83975	14.4012
Cordoba	30	0.95	2007	SpringW1	2007350	2008097	8091	1273	0	653	75	20.3485	6.83129	14.9736
Cordoba	30	0.95	2008	SpringW1	2008350	2009101	9605	2899	0	486	75	20.1111	6.62963	15.0574
Cordoba	30	0.95	2009	SpringW1+	2009350	2010100	16750	4722	0	974	75	19.5451	8.23333	14.4247
Cordoba	30	0.95	2010	SpringW1+	2010350	2011098	16940	4760	0	847	75	20.4074	8.54724	14.8951
Cordoba	30	0.95	2011	SpringW1+	2011350	2012110	306	53	0	318	75	20.6248	4.63913	16.7143
Cordoba	30	0.95	2012	SpringW1+	2012350	2013104	18585	4980	0	903	75	18.9824	7.12061	14.6515
Cordoba	30	0.95	2013	SpringW1+	2013350	2014098	10413	3841	0	431	75	20.5842	8.01266	16.4589
Cordoba	30	0.95	2014	SpringW1+	2014350	2015104	4562	1639	0	480	75	21.3859	6.20859	16.8932
Cordoba	30	0.95	2015	SpringW1+	2015350	2016098	16297	3821	0	648	75	19.6617	7.39259	14.9037
Cordoba	30	0.95	2016	SpringW1+	2016350	2017098	12091	3524	0	627	75	21.3012	7.11219	17.3439
Cordoba	30	0.95	2017	SpringW1+	2017350	2018106	11522	3481	0	597	75	19.1704	6.79012	15.7228
Cordoba	30	0.95	2018	SpringW1+	2018350	2019101	3481	1339	0	451	75	21.8614	5.9589	18.5571
Cordoba	30	0.95	2019	SpringW1+	2019350	2020092	9299	2072	0	492	75	21.6031	8.56748	16.8141
Cordoba	31	1.16	2000	SpringW1	2000350	2001086	12218	2708	0	673	75	20.8012	9.99018	14.5429
Cordoba	31	1.16	2001	SpringW1	2001350	2002097	11041	2951	0	574	75	20.4037	7.08696	14.7211
Cordoba	31	1.16	2002	SpringW1	2002350	2003101	15531	3973	0	760	75	20.0878	7.56219	14.4805
Cordoba	31	1.16	2003	SpringW1	2003350	2004099	17242	3001	0	769	75	19.2773	6.95337	13.4675
Cordoba	31	1.16	2004	SpringW1	2004350	2005111	5148	1568	0	373	75	20.3853	4.91902	14.9669
Cordoba	31	1.16	2005	SpringW1	2005350	2006103	13295	3894	0	617	75	19.9883	7.4	14.2197
Cordoba	31	1.16	2006	SpringW1	2006350	2007104	11867	2693	0	668	75	19.4553	6.83975	14.4012
Cordoba	31	1.16	2007	SpringW1	2007350	2008097	7956	1250	0	653	75	20.3485	6.83129	14.9736
Cordoba	31	1.16	2008	SpringW1	2008350	2009101	9477	2869	0	486	75	20.1111	6.62963	15.0574
Cordoba	31	1.16	2009	SpringW1	2009350	2010100	15684	3776	0	974	75	19.5451	8.23333	14.4247
Cordoba	31	1.16	2010	SpringW1+	2010350	2011098	15824	4648	0	847	75	20.4074	8.54724	14.8951
Cordoba	31	1.16	2011	SpringW1+	2011350	2012110	196	34	0	318	75	20.6248	4.63913	16.7143
Cordoba	31	1.16	2012	SpringW1+	2012350	2013104	17615	4973	0	903	75	18.9824	7.12061	14.6515
Cordoba	31	1.16	2013	SpringW1+	2013350	2014098	10080	3718	0	431	75	20.5842	8.01266	16.4589
Cordoba	31	1.16	2014	SpringW1+	2014350	2015104	3740	1338	0	480	75	21.3859	6.20859	16.8932
Cordoba	31	1.16	2015	SpringW1+	2015350	2016098	15990	3697	0	648	75	19.6617	7.39259	14.9037
Cordoba	31	1.16	2016	SpringW1+	2016350	2017098	12014	3516	0	627	75	21.3012	7.11219	17.3439
Cordoba	31	1.16	2017	SpringW1+	2017350	2018106	10977	3225	0	597	75	19.1704	6.79012	15.7228
Cordoba	31	1.16	2018	SpringW1+	2018350	2019101	3365	1295	0	451	75	21.8614	5.9589	18.5571
Cordoba	31	1.16	2019	SpringW1+	2019350	2020092	9064	2015	0	492	75	21.6031	8.56748	16.8141
Cordoba	32	1.12	2000	SpringW1	2000318	2001063	13313	2134	0	673	125	20.0975	9.69184	13.2495
Cordoba	32	1.12	2001	SpringW1	2001318	2002078	11175	1920	0	574	125	19.7205	6.59436	13.5831
Cordoba	32	1.12	2002	SpringW1	2002318	2003075	18028	3117	0	760	125	19.4031	7.54051	13.1385
Cordoba	32	1.12	2003	SpringW1	2003318	2004077	18399	2894	0	769	125	18.6556	6.94541	12.3668
Cordoba	32	1.12	2004	SpringW1	2004318	2005090	7129	1953	0	373	125	19.8328	4.85231	13.6692
Cordoba	32	1.12	2005	SpringW1	2005318	2006087	16408	3922	0	617	125	19.2985	6.82974	13.2426
Cordoba	32	1.12	2006	SpringW1	2006318	2007082	15631	3091	0	668	125	18.8311	6.6	13.149
Cordoba	32	1.12	2007	SpringW1	2007318	2008075	10251	2063	0	653	125	19.781	6.35714	13.9704
Cordoba	32	1.12	2008	SpringW1	2008318	2009083	12168	3075	0	486	125	19.0954	6.01633	13.7709
Cordoba	32	1.12	2009	SpringW1+	2009318	2010077	14310	2874	0	974	125	18.8254	7.71351	13.3876
Cordoba	32	1.12	2010	SpringW1+	2010318	2011077	15950	4153	0	847	125	19.4351	8.33815	13.4026
Cordoba	32	1.12	2011	SpringW1+	2011318	2012090	976	283	0	318	125	19.8709	4.71837	15.1745
Cordoba	32	1.12	2012	SpringW1+	2012318	2013084	19492	4576	0	903	125	18.4269	7.03807	13.4066
Cordoba	32	1.12	2013	SpringW1+	2013318	2014087	10489	3382	0	431	125	20.5842	8.01266	16.4589
Cordoba	32	1.12	2014	SpringW1+	2014318	2015088	9452	3184	0	480	125	20.625	6.35612	15.3434
Cordoba	32	1.12	2015	SpringW1+	2015318	2016071	12691	2965	0	648	125	19.5847	6.8148	14.1832
Cordoba	32	1.12	2016	SpringW1+	2016318	2017072	13311	4719	0	627	125	20.5426	7.22386	15.765
Cordoba	32	1.12	2017	SpringW1+	2017318	2018087	15772	3653	0	597	125	18.7303	6.14051	14.6574
Cordoba	32	1.12	2018	SpringW1+	2018318	2019077	7924	2298	0	451	125	21.101	6.00918	16.899
Cordoba	32	1.12	2019	SpringW1+	2019318	2020066	9675	2393	0	492	125	20.9476	8.46021	15.4728
Cordoba	33	1.5	2000	SpringW1	2000333	2001076	13672	2482	0	673	125	20.317	9.69835	13.7747
Cordoba	33	1.5	2001	SpringW1	2001333	2002085	10985	2382	0	574	125	19.9207	6.87263	13.962
Cordoba	33	1.5	2002	SpringW1	2002333	2003087	17365	3366	0	760	125	19.7128	7.52667	13.7206
Cordoba	33	1.5	2003	SpringW1	2003333	2004085	19666	3237	0	769	125	18.9352	6.89162	12.8419
Cordoba	33	1.5	2004	SpringW1	2004333	2005101	6934	2177	0	373	125	19.9492	4.89116	14.1227
Cordoba	33	1.5	2005	SpringW1	2005333	2006096	15178	4034	0	617	125	19.5228	6.91055	13.6494
Cordoba	33	1.5	2006	SpringW1	2006333	2007093	14139	2879	0	668	125	18.9395	6.45222	13.7056
Cordoba	33	1.5	2007	SpringW1	2007333	2008087	9978	1633	0	653	125	19.9361	6.50278	14.2167
Cordoba	33	1.5	2008	SpringW1	2008333	2009092	11373	3326	0	486	125	19.4765	6.31508	14.2408
Cordoba	33	1.5	2009	SpringW1	2009333	2010089	15250	2981	0	974	125	18.9245	7.76833	13.5889
Cordoba	33	1.5	2010	SpringW1	2010333	2011088	17116	3653	0	847	125	20.0365	8.55225	14.1388
Cordoba	33	1.5	2011	SpringW1+	2011333	2012100	361	88	0	318	125	20.0683	4.59111	15.7528
Cordoba	33	1.5	2012	SpringW1+	2012333	2013091	18287	4245	0	903	125	18.7118	7.12753	13.9775
Cordoba	33	1.5	2013	SpringW1+	2013333	2014093	10588	3796	0	431	125	20.5842	8.01266	16.4589
Cordoba	33	1.5	2014	SpringW1+	2014333	2015094	7431	2471	0	480	125	20.7282	5.98232	15.9569
Cordoba	33	1.5	2015	SpringW1+	2015333	2016086	13144	3271	0	648	125	19.6217	7.14945	14.3389
Cordoba	33	1.5	2016	SpringW1+	2016333	2017089	13803	4803	0	627	125	20.8593	7.15934	16.4368
Cordoba	33	1.5	2017	SpringW1+	2017333	2018095	14187	3793	0	597	125	18.7904	6.41742	15.0938
Cordoba	33	1.5	2018	SpringW1+	2018333	2019089	5075	1363	0	451	125	21.4717	5.86333	17.6594
Cordoba	33	1.5	2019	SpringW1+	2019333	2020076	8379	1856	0	492	125	21.1663	8.42155	15.916
Cordoba	34	1.47	2000	SpringW1	2000333	2001076	14389	2481	0	673	100	20.317	9.69835	13.7747
Cordoba	34	1.47	2001	SpringW1	2001333	2002085	11382	2470	0	574	100	19.9207	6.87263	13.962
Cordoba	34	1.47	2002	SpringW1	2002333	2003087	18123	3367	0	760	100	19.7128	7.52667	13.7206
Cordoba	34	1.47	2003	SpringW1	2003333	2004085	19708	3239	0	769	100	18.9352	6.89162	12.8419
Cordoba	34	1.47	2004	SpringW1	2004333	2005101	7388	2308	0	373	100	19.9492	4.89116	14.1227
Cordoba	34	1.47	2005	SpringW1	2005333	2006096	15374	4034	0	617	100	19.5228	6.91055	13.6494
Cordoba	34	1.47	2006	SpringW1	2006333	2007093	14621	3030	0	668	100	18.9395	6.45222	13.7056
Cordoba	34	1.47	2007	SpringW1	2007333	2008087	10227	1672	0	653	100	19.9361	6.50278	14.2167
Cordoba	34	1.47	2008	SpringW1	2008333	2009092	11583	3375	0	486	100	19.4765	6.31508	14.2408
Cordoba	34	1.47	2009	SpringW1+	2009333	2010089	16051	3746	0	974	100	18.9245	7.76833	13.5889
Cordoba	34	1.47	2010	SpringW1+	2010333	2011088	17809	4560	0	847	100	20.0365	8.55225	14.1388
Cordoba	34	1.47	2011	SpringW1+	2011333	2012100	483	118	0	318	100	20.0683	4.59111	15.7528
Cordoba	34	1.47	2012	SpringW1+	2012333	2013091	18872	4245	0	903	100	18.7118	7.12753	13.9775
Cordoba	34	1.47	2013	SpringW1+	2013333	2014093	10930	3891	0	431	100	20.5842	8.01266	16.4589
Cordoba	34	1.47	2014	SpringW1+	2014333	2015094	8312	2740	0	480	100	20.7282	5.98232	15.9569
Cordoba	34	1.47	2015	SpringW1+	2015333	2016086	13615	3407	0	648	100	19.6217	7.14945	14.3389
Cordoba	34	1.47	2016	SpringW1+	2016333	2017089	14190	4958	0	627	100	20.8593	7.15934	16.4368
Cordoba	34	1.47	2017	SpringW1+	2017333	2018095	14675	3891	0	597	100	18.7904	6.41742	15.0938
Cordoba	34	1.47	2018	SpringW1+	2018333	2019089	5336	1446	0	451	100	21.4717	5.86333	17.6594
Cordoba	34	1.47	2019	SpringW1+	2019333	2020076	8500	1870	0	492	100	21.1663	8.42155	15.916
Cordoba	35	0.91	2000	SpringW1	2000333	2001076	14278	2482	0	673	125	20.317	9.69835	13.7747
Cordoba	35	0.91	2001	SpringW1	2001333	2002085	11415	2482	0	574	125	19.9207	6.87263	13.962
Cordoba	35	0.91	2002	SpringW1	2002333	2003087	18027	3367	0	760	125	19.7128	7.52667	13.7206
Cordoba	35	0.91	2003	SpringW1	2003333	2004085	19739	3248	0	769	125	18.9352	6.89162	12.8419
Cordoba	35	0.91	2004	SpringW1	2004333	2005101	7359	2298	0	373	125	19.9492	4.89116	14.1227
Cordoba	35	0.91	2005	SpringW1	2005333	2006096	15370	4035	0	617	125	19.5228	6.91055	13.6494
Cordoba	35	0.91	2006	SpringW1	2006333	2007093	14653	3037	0	668	125	18.9395	6.45222	13.7056
Cordoba	35	0.91	2007	SpringW1	2007333	2008087	10217	1672	0	653	125	19.9361	6.50278	14.2167
Cordoba	35	0.91	2008	SpringW1	2008333	2009092	11550	3366	0	486	125	19.4765	6.31508	14.2408
Cordoba	35	0.91	2009	SpringW1+	2009333	2010089	15976	3746	0	974	125	18.9245	7.76833	13.5889
Cordoba	35	0.91	2010	SpringW1+	2010333	2011088	17689	4565	0	847	125	20.0365	8.55225	14.1388
Cordoba	35	0.91	2011	SpringW1+	2011333	2012100	519	130	0	318	125	20.0683	4.59111	15.7528
Cordoba	35	0.91	2012	SpringW1+	2012333	2013091	18751	4245	0	903	125	18.7118	7.12753	13.9775
Cordoba	35	0.91	2013	SpringW1+	2013333	2014093	10902	3891	0	431	125	20.5842	8.01266	16.4589
Cordoba	35	0.91	2014	SpringW1+	2014333	2015094	8313	2743	0	480	125	20.7282	5.98232	15.9569
Cordoba	35	0.91	2015	SpringW1+	2015333	2016086	13614	3409	0	648	125	19.6217	7.14945	14.3389
Cordoba	35	0.91	2016	SpringW1+	2016333	2017089	14182	4954	0	627	125	20.8593	7.15934	16.4368
Cordoba	35	0.91	2017	SpringW1+	2017333	2018095	14641	3888	0	597	125	18.7904	6.41742	15.0938
Cordoba	35	0.91	2018	SpringW1+	2018333	2019089	5326	1443	0	451	125	21.4717	5.86333	17.6594
Cordoba	35	0.91	2019	SpringW1+	2019333	2020076	8511	1874	0	492	125	21.1663	8.42155	15.916
Cordoba	36	1.34	2000	SpringW1	2000318	2001063	12952	2124	0	673	75	20.0975	9.69184	13.2495
Cordoba	36	1.34	2001	SpringW1	2001318	2002078	10253	1711	0	574	75	19.7205	6.59436	13.5831
Cordoba	36	1.34	2002	SpringW1	2002318	2003075	17557	3117	0	760	75	19.4031	7.54051	13.1385
Cordoba	36	1.34	2003	SpringW1	2003318	2004077	18390	2892	0	769	75	18.6556	6.94541	12.3668
Cordoba	36	1.34	2004	SpringW1	2004318	2005090	6366	1749	0	373	75	19.8328	4.85231	13.6692
Cordoba	36	1.34	2005	SpringW1	2005318	2006087	16243	3895	0	617	75	19.2985	6.82974	13.2426
Cordoba	36	1.34	2006	SpringW1	2006318	2007082	15217	2976	0	668	75	18.8311	6.6	13.149
Cordoba	36	1.34	2007	SpringW1	2007318	2008075	9954	2019	0	653	75	19.781	6.35714	13.9704
Cordoba	36	1.34	2008	SpringW1	2008318	2009083	11977	3042	0	486	75	19.0954	6.01633	13.7709
Cordoba	36	1.34	2009	SpringW1	2009318	2010077	13811	2302	0	974	75	18.8473	7.72391	13.4565
Cordoba	36	1.34	2010	SpringW1+	2010318	2011077	15323	4154	0	847	75	19.4351	8.33815	13.4026
Cordoba	36	1.34	2011	SpringW1+	2011318	2012090	814	230	0	318	75	19.8709	4.71837	15.1745
Cordoba	36	1.34	2012	SpringW1+	2012318	2013084	19105	4574	0	903	75	18.4269	7.03807	13.4066
Cordoba	36	1.34	2013	SpringW1+	2013318	2014088	10233	3188	0	431	75	20.5516	8.00503	16.3704
Cordoba	36	1.34	2014	SpringW1+	2014318	2015088	8728	2961	0	480	75	20.625	6.35612	15.3434
Cordoba	36	1.34	2015	SpringW1+	2015318	2016071	11517	2710	0	648	75	19.5847	6.8148	14.1832
Cordoba	36	1.34	2016	SpringW1+	2016318	2017072	13069	4706	0	627	75	20.5426	7.22386	15.765
Cordoba	36	1.34	2017	SpringW1+	2017318	2018087	15582	3595	0	597	75	18.7303	6.14051	14.6574
Cordoba	36	1.34	2018	SpringW1+	2018318	2019077	7549	2184	0	451	75	21.101	6.00918	16.899
Cordoba	36	1.34	2019	SpringW1+	2019318	2020066	9598	2376	0	492	75	20.9476	8.46021	15.4728
Cordoba	37	0.89	2000	SpringW1	2000333	2001076	14143	2480	0	673	75	20.317	9.69835	13.7747
Cordoba	37	0.89	2001	SpringW1	2001333	2002085	11103	2402	0	574	75	19.9207	6.87263	13.962
Cordoba	37	0.89	2002	SpringW1	2002333	2003087	17834	3366	0	760	75	19.7128	7.52667	13.7206
Cordoba	37	0.89	2003	SpringW1	2003333	2004085	19548	3202	0	769	75	18.9352	6.89162	12.8419
Cordoba	37	0.89	2004	SpringW1	2004333	2005101	7106	2225	0	373	75	19.9492	4.89116	14.1227
Cordoba	37	0.89	2005	SpringW1	2005333	2006096	15256	4032	0	617	75	19.5228	6.91055	13.6494
Cordoba	37	0.89	2006	SpringW1	2006333	2007093	14248	2925	0	668	75	18.9395	6.45222	13.7056
Cordoba	37	0.89	2007	SpringW1	2007333	2008087	10022	1634	0	653	75	19.9361	6.50278	14.2167
Cordoba	37	0.89	2008	SpringW1	2008333	2009092	11485	3355	0	486	75	19.4765	6.31508	14.2408
Cordoba	37	0.89	2009	SpringW1	2009333	2010089	15747	2983	0	974	75	18.9245	7.76833	13.5889
Cordoba	37	0.89	2010	SpringW1	2010333	2011088	17551	3645	0	847	75	20.0365	8.55225	14.1388
Cordoba	37	0.89	2011	SpringW1+	2011333	2012100	400	96	0	318	75	20.0683	4.59111	15.7528
Cordoba	37	0.89	2012	SpringW1+	2012333	2013091	18645	4245	0	903	75	18.7118	7.12753	13.9775
Cordoba	37	0.89	2013	SpringW1+	2013333	2014093	10786	3842	0	431	75	20.5842	8.01266	16.4589
Cordoba	37	0.89	2014	SpringW1+	2014333	2015094	7790	2573	0	480	75	20.7282	5.98232	15.9569
Cordoba	37	0.89	2015	SpringW1+	2015333	2016086	13321	3323	0	648	75	19.6217	7.14945	14.3389
Cordoba	37	0.89	2016	SpringW1+	2016333	2017089	13970	4872	0	627	75	20.8593	7.15934	16.4368
Cordoba	37	0.89	2017	SpringW1+	2017333	2018095	14456	3838	0	597	75	18.7904	6.41742	15.0938
Cordoba	37	0.89	2018	SpringW1+	2018333	2019089	5143	1384	0	451	75	21.4717	5.86333	17.6594
Cordoba	37	0.89	2019	SpringW1+	2019333	2020076	8437	1857	0	492	75	21.1663	8.42155	15.916
Cordoba	38	0.64	2000	SpringW1	2000318	2001063	12941	2124	0	673	100	20.0975	9.69184	13.2495
Cordoba	38	0.64	2001	SpringW1	2001318	2002078	10348	1731	0	574	100	19.7205	6.59436	13.5831
Cordoba	38	0.64	2002	SpringW1	2002318	2003075	17551	3117	0	760	100	19.4031	7.54051	13.1385
Cordoba	38	0.64	2003	SpringW1	2003318	2004077	18390	2892	0	769	100	18.6556	6.94541	12.3668
Cordoba	38	0.64	2004	SpringW1	2004318	2005090	6393	1759	0	373	100	19.8328	4.85231	13.6692
Cordoba	38	0.64	2005	SpringW1	2005318	2006087	16243	3897	0	617	100	19.2985	6.82974	13.2426
Cordoba	38	0.64	2006	SpringW1	2006318	2007082	15219	2977	0	668	100	18.8311	6.6	13.149
Cordoba	38	0.64	2007	SpringW1	2007318	2008075	10041	2032	0	653	100	19.781	6.35714	13.9704
Cordoba	38	0.64	2008	SpringW1+	2008318	2009083	11965	3798	0	486	100	19.0954	6.01633	13.7709
Cordoba	38	0.64	2009	SpringW1+	2009318	2010077	13792	2880	0	974	100	18.8254	7.71351	13.3876
Cordoba	38	0.64	2010	SpringW1+	2010318	2011077	15234	4154	0	847	100	19.4351	8.33815	13.4026
Cordoba	38	0.64	2011	SpringW1+	2011318	2012090	826	236	0	318	100	19.8709	4.71837	15.1745
Cordoba	38	0.64	2012	SpringW1+	2012318	2013084	19077	4576	0	903	100	18.4269	7.03807	13.4066
Cordoba	38	0.64	2013	SpringW1+	2013318	2014087	10222	3227	0	431	100	20.5842	8.01266	16.4589
Cordoba	38	0.64	2014	SpringW1+	2014318	2015088	8889	3017	0	480	100	20.625	6.35612	15.3434
Cordoba	38	0.64	2015	SpringW1+	2015318	2016071	11814	2784	0	648	100	19.5847	6.8148	14.1832
Cordoba	38	0.64	2016	SpringW1+	2016318	2017072	13048	4708	0	627	100	20.5426	7.22386	15.765
Cordoba	38	0.64	2017	SpringW1+	2017318	2018087	15563	3602	0	597	100	18.7303	6.14051	14.6574
Cordoba	38	0.64	2018	SpringW1+	2018318	2019077	7604	2200	0	451	100	21.101	6.00918	16.899
Cordoba	38	0.64	2019	SpringW1+	2019318	2020066	9622	2382	0	492	100	20.9476	8.46021	15.4728
Baza	39	0.74	2000	SpringW1	2000303	2001092	15170	4193	0	423	75	16.6325	3.73585	14.5514
Baza	39	0.74	2001	SpringW1	2001303	2002103	10247	2458	0	342	75	16.3957	2.66682	14.3588
Baza	39	0.74	2002	SpringW1	2002303	2003098	14872	4269	0	416	75	16.1459	3.68163	14.5092
Baza	39	0.74	2003	SpringW1	2003303	2004093	11310	1448	0	385	75	15.8524	3.30381	14.0576
Baza	39	0.74	2004	SpringW1	2004303	2005111	2509	723	0	207	75	16.6512	1.70195	16.1649
Baza	39	0.74	2005	SpringW1	2005303	2006099	6666	1465	0	319	75	16.5569	3.66618	14.8627
Baza	39	0.74	2006	SpringW1	2006303	2007102	10342	1805	0	343	75	16.1415	3.00531	14.843
Baza	39	0.74	2007	SpringW1	2007303	2008097	2064	243	0	240	75	17.1268	2.52679	15.2837
Baza	39	0.74	2008	SpringW1	2008303	2009108	12450	3152	0	372	75	15.8543	2.87524	15.5576
Baza	39	0.74	2009	SpringW1+	2009303	2010097	14951	3556	0	576	75	16.1201	3.88612	14.4153
Baza	39	0.74	2010	SpringW1+	2010303	2011099	15924	4466	0	485	75	16.3286	3.54571	13.549
Baza	39	0.74	2011	SpringW1+	2011303	2012112	4778	962	0	290	75	16.9246	1.43697	16.0777
Baza	39	0.74	2012	SpringW1+	2012303	2013103	21712	4668	0	593	75	15.5654	3.41137	12.7687
Baza	39	0.74	2013	SpringW1+	2013303	2014101	10285	3838	0	387	75	17.2785	2.85854	15.7107
Baza	39	0.74	2014	SpringW1+	2014303	2015102	6042	2183	0	253	75	17.4659	2.83902	15.1707
Baza	39	0.74	2015	SpringW1+	2015303	2016091	1238	307	0	187	75	17.9428	2.91286	14.2914
Baza	39	0.74	2016	SpringW1+	2016303	2017098	8169	3061	0	303	75	17.7901	2.81642	14.6239
Baza	39	0.74	2017	SpringW1+	2017303	2018101	16116	3986	0	443	75	16.3538	2.51905	14.3895
Baza	39	0.74	2018	SpringW1+	2018303	2019099	9066	1985	0	357	75	17.8043	1.93062	15.4124
Baza	39	0.74	2019	SpringW1+	2019303	2020083	16029	3441	0	489	75	17.6156	4.28815	14.9337
Baza	40	0.72	2000	SpringW1	2000319	2001102	15210	3470	0	423	125	17.0288	3.81623	15.2031
Baza	40	0.72	2001	SpringW1	2001319	2002114	8903	1977	0	342	125	16.7679	2.62947	14.9926
Baza	40	0.72	2002	SpringW1	2002319	2003112	14721	3741	0	416	125	16.1927	3.67565	14.5731
Baza	40	0.72	2003	SpringW1	2003319	2004111	11004	1684	0	385	125	15.7897	3.10773	14.4969
Baza	40	0.72	2004	SpringW1	2004319	2005123	2219	423	0	207	125	16.8836	2.04576	17.0949
Baza	40	0.72	2005	SpringW1	2005319	2006110	6435	1128	0	319	125	16.7445	3.69738	15.2859
Baza	40	0.72	2006	SpringW1	2006319	2007114	10463	1720	0	343	125	16.0378	3.0057	15.1404
Baza	40	0.72	2007	SpringW1	2007319	2008109	2360	311	0	240	125	17.0463	2.80474	15.6805
Baza	40	0.72	2008	SpringW1	2008319	2009118	10201	2185	0	372	125	15.9745	3.05521	15.9635
Baza	40	0.72	2009	SpringW1	2009319	2010109	15169	3615	0	576	125	15.7257	3.85294	14.7321
Baza	40	0.72	2010	SpringW1	2010319	2011109	15962	2899	0	485	125	16.4456	3.61309	13.8534
Baza	40	0.72	2011	SpringW1+	2011319	2012126	5532	1118	0	290	125	16.9593	1.07217	16.6969
Baza	40	0.72	2012	SpringW1+	2012319	2013111	19624	3727	0	593	125	15.5856	3.09026	13.3328
Baza	40	0.72	2013	SpringW1+	2013319	2014109	9630	3424	0	387	125	17.6441	3.24032	16.2054
Baza	40	0.72	2014	SpringW1+	2014319	2015113	5445	1522	0	253	125	17.5435	2.75699	15.486
Baza	40	0.72	2015	SpringW1+	2015319	2016099	1412	336	0	187	125	17.7291	3.40988	14.9703
Baza	40	0.72	2016	SpringW1+	2016319	2017108	7514	2315	0	303	125	18.0199	2.98548	15.0909
Baza	40	0.72	2017	SpringW1+	2017319	2018113	16454	3593	0	443	125	16.1037	2.88684	14.5247
Baza	40	0.72	2018	SpringW1+	2018319	2019113	8297	2146	0	357	125	17.9773	1.6732	15.9923
Baza	40	0.72	2019	SpringW1+	2019319	2020098	14966	4067	0	489	125	18.0812	4.1377	15.445
Baza	41	0.72	2000	SpringW1	2000289	2001083	15943	4214	0	423	125	17.0141	4.00749	14.4212
Baza	41	0.72	2001	SpringW1	2001289	2002091	12633	2820	0	342	125	16.7947	3.01062	14.2407
Baza	41	0.72	2002	SpringW1	2002289	2003084	15986	3640	0	416	125	16.6392	3.86577	14.2563
Baza	41	0.72	2003	SpringW1	2003289	2004078	11820	1527	0	385	125	15.8898	3.57911	13.7796
Baza	41	0.72	2004	SpringW1	2004289	2005100	3075	1081	0	207	125	16.6938	1.79378	16.0297
Baza	41	0.72	2005	SpringW1	2005289	2006092	6961	1698	0	319	125	17.0312	3.7817	14.742
Baza	41	0.72	2006	SpringW1	2006289	2007085	9090	1419	0	343	125	16.1345	3.07033	14.7469
Baza	41	0.72	2007	SpringW1	2007289	2008084	2096	354	0	240	125	17.2116	2.64286	15.1125
Baza	41	0.72	2008	SpringW1	2008289	2009096	14048	4062	0	372	125	15.9146	3.23982	15.0752
Baza	41	0.72	2009	SpringW1	2009289	2010085	15250	2722	0	576	125	16.6486	4.06982	14.4802
Baza	41	0.72	2010	SpringW1	2010289	2011087	19375	4384	0	485	125	16.5692	3.54018	13.567
Baza	41	0.72	2011	SpringW1+	2011289	2012097	5232	1067	0	290	125	17.0136	1.68009	15.7774
Baza	41	0.72	2012	SpringW1+	2012289	2013087	23031	5132	0	593	125	15.6465	3.69513	12.5385
Baza	41	0.72	2013	SpringW1+	2013289	2014088	12180	3786	0	387	125	17.7354	3.02152	15.4565
Baza	41	0.72	2014	SpringW1+	2014289	2015091	6406	2339	0	253	125	17.9858	3.08889	15.0471
Baza	41	0.72	2015	SpringW1+	2015289	2016072	1544	283	0	187	125	18.0413	3.10717	14.0475
Baza	41	0.72	2016	SpringW1+	2016289	2017089	8878	3336	0	303	125	18.1358	3.10664	14.3332
Baza	41	0.72	2017	SpringW1+	2017289	2018091	17337	4363	0	443	125	16.8605	2.69552	14.3776
Baza	41	0.72	2018	SpringW1+	2018289	2019085	10213	1963	0	357	125	17.7653	2.16578	15.0511
Baza	41	0.72	2019	SpringW1+	2019289	2020067	15767	3879	0	489	125	17.7705	4.45491	14.825
Baza	42	0.71	2000	SpringW1	2000319	2001102	14621	3305	0	423	100	17.0288	3.81623	15.2031
Baza	42	0.71	2001	SpringW1	2001319	2002114	8553	1898	0	342	100	16.7679	2.62947	14.9926
Baza	42	0.71	2002	SpringW1	2002319	2003112	13984	3536	0	416	100	16.1927	3.67565	14.5731
Baza	42	0.71	2003	SpringW1	2003319	2004111	10861	1653	0	385	100	15.7897	3.10773	14.4969
Baza	42	0.71	2004	SpringW1	2004319	2005123	2197	419	0	207	100	16.8836	2.04576	17.0949
Baza	42	0.71	2005	SpringW1	2005319	2006110	6344	1107	0	319	100	16.7445	3.69738	15.2859
Baza	42	0.71	2006	SpringW1	2006319	2007114	10437	1715	0	343	100	16.0378	3.0057	15.1404
Baza	42	0.71	2007	SpringW1+	2007319	2008109	2350	387	0	240	100	17.0463	2.80474	15.6805
Baza	42	0.71	2008	SpringW1+	2008319	2009118	10184	2731	0	372	100	15.9745	3.05521	15.9635
Baza	42	0.71	2009	SpringW1+	2009319	2010109	14883	4406	0	576	100	15.7257	3.85294	14.7321
Baza	42	0.71	2010	SpringW1+	2010319	2011109	15062	3307	0	485	100	16.4456	3.61309	13.8534
Baza	42	0.71	2011	SpringW1+	2011319	2012126	5488	1104	0	290	100	16.9593	1.07217	16.6969
Baza	42	0.71	2012	SpringW1+	2012319	2013111	19451	3683	0	593	100	15.5856	3.09026	13.3328
Baza	42	0.71	2013	SpringW1+	2013319	2014109	9204	3258	0	387	100	17.6441	3.24032	16.2054
Baza	42	0.71	2014	SpringW1+	2014319	2015113	5332	1487	0	253	100	17.5435	2.75699	15.486
Baza	42	0.71	2015	SpringW1+	2015319	2016099	1371	326	0	187	100	17.7291	3.40988	14.9703
Baza	42	0.71	2016	SpringW1+	2016319	2017108	7396	2276	0	303	100	18.0199	2.98548	15.0909
Baza	42	0.71	2017	SpringW1+	2017319	2018113	16334	3576	0	443	100	16.1037	2.88684	14.5247
Baza	42	0.71	2018	SpringW1+	2018319	2019113	8206	2115	0	357	100	17.9773	1.6732	15.9923
Baza	42	0.71	2019	SpringW1+	2019319	2020098	14808	4024	0	489	100	18.0812	4.1377	15.445
Baza	43	0.79	2000	SpringW1	2000289	2001083	16503	4170	0	423	100	17.0141	4.00749	14.4212
Baza	43	0.79	2001	SpringW1	2001289	2002091	12321	2726	0	342	100	16.7947	3.01062	14.2407
Baza	43	0.79	2002	SpringW1	2002289	2003084	16040	3631	0	416	100	16.6392	3.86577	14.2563
Baza	43	0.79	2003	SpringW1	2003289	2004078	11254	1450	0	385	100	15.8898	3.57911	13.7796
Baza	43	0.79	2004	SpringW1	2004289	2005100	3072	1080	0	207	100	16.6938	1.79378	16.0297
Baza	43	0.79	2005	SpringW1	2005289	2006092	6970	1700	0	319	100	17.0312	3.7817	14.742
Baza	43	0.79	2006	SpringW1	2006289	2007085	9084	1417	0	343	100	16.1345	3.07033	14.7469
Baza	43	0.79	2007	SpringW1	2007289	2008084	2087	354	0	240	100	17.2116	2.64286	15.1125
Baza	43	0.79	2008	SpringW1+	2008289	2009096	14040	5077	0	372	100	15.9146	3.23982	15.0752
Baza	43	0.79	2009	SpringW1+	2009289	2010085	15751	3219	0	576	100	16.6486	4.06982	14.4802
Baza	43	0.79	2010	SpringW1+	2010289	2011087	19280	5448	0	485	100	16.5692	3.54018	13.567
Baza	43	0.79	2011	SpringW1+	2011289	2012097	5238	1067	0	290	100	17.0136	1.68009	15.7774
Baza	43	0.79	2012	SpringW1+	2012289	2013087	23613	5132	0	593	100	15.6465	3.69513	12.5385
Baza	43	0.79	2013	SpringW1+	2013289	2014088	12229	3735	0	387	100	17.7354	3.02152	15.4565
Baza	43	0.79	2014	SpringW1+	2014289	2015091	6374	2326	0	253	100	17.9858	3.08889	15.0471
Baza	43	0.79	2015	SpringW1+	2015289	2016072	1553	286	0	187	100	18.0413	3.10717	14.0475
Baza	43	0.79	2016	SpringW1+	2016289	2017089	8889	3339	0	303	100	18.1358	3.10664	14.3332
Baza	43	0.79	2017	SpringW1+	2017289	2018091	17147	4301	0	443	100	16.8605	2.69552	14.3776
Baza	43	0.79	2018	SpringW1+	2018289	2019085	9952	1921	0	357	100	17.7653	2.16578	15.0511
Baza	43	0.79	2019	SpringW1+	2019289	2020067	15857	3906	0	489	100	17.7705	4.45491	14.825
Baza	44	0.63	2000	SpringW1	2000289	2001083	14159	3951	0	423	75	17.0141	4.00749	14.4212
Baza	44	0.63	2001	SpringW1	2001289	2002091	11911	2606	0	342	75	16.7947	3.01062	14.2407
Baza	44	0.63	2002	SpringW1	2002289	2003084	15997	3581	0	416	75	16.6392	3.86577	14.2563
Baza	44	0.63	2003	SpringW1	2003289	2004078	9552	1223	0	385	75	15.8898	3.57911	13.7796
Baza	44	0.63	2004	SpringW1	2004289	2005100	3048	1070	0	207	75	16.6938	1.79378	16.0297
Baza	44	0.63	2005	SpringW1	2005289	2006092	6847	1665	0	319	75	17.0312	3.7817	14.742
Baza	44	0.63	2006	SpringW1	2006289	2007085	9086	1420	0	343	75	16.1345	3.07033	14.7469
Baza	44	0.63	2007	SpringW1	2007289	2008084	2066	347	0	240	75	17.2116	2.64286	15.1125
Baza	44	0.63	2008	SpringW1+	2008289	2009096	14028	5075	0	372	75	15.9146	3.23982	15.0752
Baza	44	0.63	2009	SpringW1+	2009289	2010085	14296	2756	0	576	75	16.6486	4.06982	14.4802
Baza	44	0.63	2010	SpringW1+	2010289	2011087	17925	4939	0	485	75	16.5692	3.54018	13.567
Baza	44	0.63	2011	SpringW1+	2011289	2012097	5086	1033	0	290	75	17.0136	1.68009	15.7774
Baza	44	0.63	2012	SpringW1+	2012289	2013087	22278	5128	0	593	75	15.6465	3.69513	12.5385
Baza	44	0.63	2013	SpringW1+	2013289	2014088	12060	3741	0	387	75	17.7354	3.02152	15.4565
Baza	44	0.63	2014	SpringW1+	2014289	2015091	6078	2213	0	253	75	17.9858	3.08889	15.0471
Baza	44	0.63	2015	SpringW1+	2015289	2016072	1484	267	0	187	75	18.0413	3.10717	14.0475
Baza	44	0.63	2016	SpringW1+	2016289	2017089	8720	3285	0	303	75	18.1358	3.10664	14.3332
Baza	44	0.63	2017	SpringW1+	2017289	2018091	16687	4118	0	443	75	16.8605	2.69552	14.3776
Baza	44	0.63	2018	SpringW1+	2018289	2019085	8847	1737	0	357	75	17.7653	2.16578	15.0511
Baza	44	0.63	2019	SpringW1+	2019289	2020067	15357	3736	0	489	75	17.7705	4.45491	14.825
Baza	45	0.87	2000	SpringW1	2000303	2001092	17087	4585	0	423	75	16.6325	3.73585	14.5514
Baza	45	0.87	2001	SpringW1	2001303	2002103	10095	2416	0	342	75	16.3957	2.66682	14.3588
Baza	45	0.87	2002	SpringW1	2002303	2003098	15003	4308	0	416	75	16.1459	3.68163	14.5092
Baza	45	0.87	2003	SpringW1	2003303	2004093	11451	1473	0	385	75	15.8524	3.30381	14.0576
Baza	45	0.87	2004	SpringW1	2004303	2005111	2523	727	0	207	75	16.6512	1.70195	16.1649
Baza	45	0.87	2005	SpringW1	2005303	2006099	6733	1482	0	319	75	16.5569	3.66618	14.8627
Baza	45	0.87	2006	SpringW1	2006303	2007102	10382	1811	0	343	75	16.1415	3.00531	14.843
Baza	45	0.87	2007	SpringW1	2007303	2008097	2067	244	0	240	75	17.1268	2.52679	15.2837
Baza	45	0.87	2008	SpringW1	2008303	2009108	12469	3158	0	372	75	15.8543	2.87524	15.5576
Baza	45	0.87	2009	SpringW1	2009303	2010097	16429	3601	0	576	75	16.1201	3.88612	14.4153
Baza	45	0.87	2010	SpringW1+	2010303	2011099	16643	4737	0	485	75	16.3286	3.54571	13.549
Baza	45	0.87	2011	SpringW1+	2011303	2012112	4847	980	0	290	75	16.9246	1.43697	16.0777
Baza	45	0.87	2012	SpringW1+	2012303	2013103	22912	4702	0	593	75	15.5654	3.41137	12.7687
Baza	45	0.87	2013	SpringW1+	2013303	2014101	10682	3986	0	387	75	17.2785	2.85854	15.7107
Baza	45	0.87	2014	SpringW1+	2014303	2015102	6122	2212	0	253	75	17.4659	2.83902	15.1707
Baza	45	0.87	2015	SpringW1+	2015303	2016091	1257	316	0	187	75	17.9428	2.91286	14.2914
Baza	45	0.87	2016	SpringW1+	2016303	2017098	8288	3090	0	303	75	17.7901	2.81642	14.6239
Baza	45	0.87	2017	SpringW1+	2017303	2018101	16217	4044	0	443	75	16.3538	2.51905	14.3895
Baza	45	0.87	2018	SpringW1+	2018303	2019099	9189	2022	0	357	75	17.8043	1.93062	15.4124
Baza	45	0.87	2019	SpringW1+	2019303	2020083	16562	3645	0	489	75	17.6156	4.28815	14.9337
Baza	46	0.85	2000	SpringW1	2000319	2001102	15825	3651	0	423	75	17.0288	3.81623	15.2031
Baza	46	0.85	2001	SpringW1	2001319	2002114	8044	1780	0	342	75	16.7679	2.62947	14.9926
Baza	46	0.85	2002	SpringW1	2002319	2003112	12692	3168	0	416	75	16.1927	3.67565	14.5731
Baza	46	0.85	2003	SpringW1	2003319	2004111	10639	1619	0	385	75	15.7897	3.10773	14.4969
Baza	46	0.85	2004	SpringW1	2004319	2005123	2154	410	0	207	75	16.8836	2.04576	17.0949
Baza	46	0.85	2005	SpringW1	2005319	2006110	6245	1083	0	319	75	16.7445	3.69738	15.2859
Baza	46	0.85	2006	SpringW1	2006319	2007114	10268	1681	0	343	75	16.0378	3.0057	15.1404
Baza	46	0.85	2007	SpringW1	2007319	2008109	2329	306	0	240	75	17.0463	2.80474	15.6805
Baza	46	0.85	2008	SpringW1	2008319	2009118	10184	2184	0	372	75	15.9745	3.05521	15.9635
Baza	46	0.85	2009	SpringW1	2009319	2010109	16306	3646	0	576	75	15.7257	3.85294	14.7321
Baza	46	0.85	2010	SpringW1	2010319	2011109	14883	2600	0	485	75	16.4456	3.61309	13.8534
Baza	46	0.85	2011	SpringW1+	2011319	2012126	5501	1104	0	290	75	16.9593	1.07217	16.6969
Baza	46	0.85	2012	SpringW1+	2012319	2013111	20486	3672	0	593	75	15.5856	3.09026	13.3328
Baza	46	0.85	2013	SpringW1+	2013319	2014109	9164	3268	0	387	75	17.6441	3.24032	16.2054
Baza	46	0.85	2014	SpringW1+	2014319	2015113	5089	1401	0	253	75	17.5435	2.75699	15.486
Baza	46	0.85	2015	SpringW1+	2015319	2016099	1719	425	0	187	75	17.7291	3.40988	14.9703
Baza	46	0.85	2016	SpringW1+	2016319	2017108	7194	2194	0	303	75	18.0199	2.98548	15.0909
Baza	46	0.85	2017	SpringW1+	2017319	2018113	16236	3551	0	443	75	16.1037	2.88684	14.5247
Baza	46	0.85	2018	SpringW1+	2018319	2019113	8143	2088	0	357	75	17.9773	1.6732	15.9923
Baza	46	0.85	2019	SpringW1+	2019319	2020098	15336	4193	0	489	75	18.0812	4.1377	15.445
Baza	47	0.82	2000	SpringW1	2000319	2001102	16524	3840	0	423	125	17.0288	3.81623	15.2031
Baza	47	0.82	2001	SpringW1	2001319	2002114	8922	1982	0	342	125	16.7679	2.62947	14.9926
Baza	47	0.82	2002	SpringW1	2002319	2003112	14753	3742	0	416	125	16.1927	3.67565	14.5731
Baza	47	0.82	2003	SpringW1	2003319	2004111	11068	1696	0	385	125	15.7897	3.10773	14.4969
Baza	47	0.82	2004	SpringW1	2004319	2005123	2232	426	0	207	125	16.8836	2.04576	17.0949
Baza	47	0.82	2005	SpringW1	2005319	2006110	6478	1137	0	319	125	16.7445	3.69738	15.2859
Baza	47	0.82	2006	SpringW1	2006319	2007114	10413	1710	0	343	125	16.0378	3.0057	15.1404
Baza	47	0.82	2007	SpringW1	2007319	2008109	2358	311	0	240	125	17.0463	2.80474	15.6805
Baza	47	0.82	2008	SpringW1	2008319	2009118	10227	2193	0	372	125	15.9745	3.05521	15.9635
Baza	47	0.82	2009	SpringW1	2009319	2010109	16271	3720	0	576	125	15.7257	3.85294	14.7321
Baza	47	0.82	2010	SpringW1	2010319	2011109	16645	3100	0	485	125	16.4456	3.61309	13.8534
Baza	47	0.82	2011	SpringW1+	2011319	2012126	5580	1131	0	290	125	16.9593	1.07217	16.6969
Baza	47	0.82	2012	SpringW1+	2012319	2013111	20574	3739	0	593	125	15.5856	3.09026	13.3328
Baza	47	0.82	2013	SpringW1+	2013319	2014109	10088	3618	0	387	125	17.6441	3.24032	16.2054
Baza	47	0.82	2014	SpringW1+	2014319	2015113	5500	1539	0	253	125	17.5435	2.75699	15.486
Baza	47	0.82	2015	SpringW1+	2015319	2016099	1684	413	0	187	125	17.7291	3.40988	14.9703
Baza	47	0.82	2016	SpringW1+	2016319	2017108	7558	2318	0	303	125	18.0199	2.98548	15.0909
Baza	47	0.82	2017	SpringW1+	2017319	2018113	16579	3603	0	443	125	16.1037	2.88684	14.5247
Baza	47	0.82	2018	SpringW1+	2018319	2019113	8371	2169	0	357	125	17.9773	1.6732	15.9923
Baza	47	0.82	2019	SpringW1+	2019319	2020098	15489	4223	0	489	125	18.0812	4.1377	15.445
Baza	48	0.79	2000	SpringW1	2000303	2001092	16663	4530	0	423	125	16.6325	3.73585	14.5514
Baza	48	0.79	2001	SpringW1	2001303	2002103	11225	2725	0	342	125	16.3957	2.66682	14.3588
Baza	48	0.79	2002	SpringW1	2002303	2003098	15905	4624	0	416	125	16.1459	3.68163	14.5092
Baza	48	0.79	2003	SpringW1	2003303	2004093	12294	1666	0	385	125	15.8524	3.30381	14.0576
Baza	48	0.79	2004	SpringW1	2004303	2005111	2598	750	0	207	125	16.6512	1.70195	16.1649
Baza	48	0.79	2005	SpringW1	2005303	2006099	7009	1561	0	319	125	16.5569	3.66618	14.8627
Baza	48	0.79	2006	SpringW1	2006303	2007102	10463	1832	0	343	125	16.1415	3.00531	14.843
Baza	48	0.79	2007	SpringW1+	2007303	2008097	2177	314	0	240	125	17.1268	2.52679	15.2837
Baza	48	0.79	2008	SpringW1+	2008303	2009108	12492	3953	0	372	125	15.8543	2.87524	15.5576
Baza	48	0.79	2009	SpringW1+	2009303	2010097	15590	3849	0	576	125	16.1201	3.88612	14.4153
Baza	48	0.79	2010	SpringW1+	2010303	2011099	18191	5461	0	485	125	16.3286	3.54571	13.549
Baza	48	0.79	2011	SpringW1+	2011303	2012112	4974	1047	0	290	125	16.9246	1.43697	16.0777
Baza	48	0.79	2012	SpringW1+	2012303	2013103	22219	4705	0	593	125	15.5654	3.41137	12.7687
Baza	48	0.79	2013	SpringW1+	2013303	2014101	11605	4275	0	387	125	17.2785	2.85854	15.7107
Baza	48	0.79	2014	SpringW1+	2014303	2015102	6568	2385	0	253	125	17.4659	2.83902	15.1707
Baza	48	0.79	2015	SpringW1+	2015303	2016091	1258	313	0	187	125	17.9428	2.91286	14.2914
Baza	48	0.79	2016	SpringW1+	2016303	2017098	8383	3153	0	303	125	17.7901	2.81642	14.6239
Baza	48	0.79	2017	SpringW1+	2017303	2018101	16651	4175	0	443	125	16.3538	2.51905	14.3895
Baza	48	0.79	2018	SpringW1+	2018303	2019099	9637	2179	0	357	125	17.8043	1.93062	15.4124
Baza	48	0.79	2019	SpringW1+	2019303	2020083	16143	3479	0	489	125	17.6156	4.28815	14.9337
Baza	49	0.59	2000	SpringW1	2000289	2001083	13587	3922	0	423	75	17.0141	4.00749	14.4212
Baza	49	0.59	2001	SpringW1	2001289	2002091	11951	2618	0	342	75	16.7947	3.01062	14.2407
Baza	49	0.59	2002	SpringW1	2002289	2003084	15992	3578	0	416	75	16.6392	3.86577	14.2563
Baza	49	0.59	2003	SpringW1	2003289	2004078	9473	1213	0	385	75	15.8898	3.57911	13.7796
Baza	49	0.59	2004	SpringW1	2004289	2005100	3045	1069	0	207	75	16.6938	1.79378	16.0297
Baza	49	0.59	2005	SpringW1	2005289	2006092	6826	1660	0	319	75	17.0312	3.7817	14.742
Baza	49	0.59	2006	SpringW1	2006289	2007085	9084	1420	0	343	75	16.1345	3.07033	14.7469
Baza	49	0.59	2007	SpringW1+	2007289	2008084	2064	432	0	240	75	17.2116	2.64286	15.1125
Baza	49	0.59	2008	SpringW1+	2008289	2009096	14026	5074	0	372	75	15.9146	3.23982	15.0752
Baza	49	0.59	2009	SpringW1+	2009289	2010085	13863	2632	0	576	75	16.6486	4.06982	14.4802
Baza	49	0.59	2010	SpringW1+	2010289	2011087	17794	4905	0	485	75	16.5692	3.54018	13.567
Baza	49	0.59	2011	SpringW1+	2011289	2012097	5063	1028	0	290	75	17.0136	1.68009	15.7774
Baza	49	0.59	2012	SpringW1+	2012289	2013087	21909	5127	0	593	75	15.6465	3.69513	12.5385
Baza	49	0.59	2013	SpringW1+	2013289	2014088	12011	3751	0	387	75	17.7354	3.02152	15.4565
Baza	49	0.59	2014	SpringW1+	2014289	2015091	6049	2202	0	253	75	17.9858	3.08889	15.0471
Baza	49	0.59	2015	SpringW1+	2015289	2016072	1471	263	0	187	75	18.0413	3.10717	14.0475
Baza	49	0.59	2016	SpringW1+	2016289	2017089	8687	3274	0	303	75	18.1358	3.10664	14.3332
Baza	49	0.59	2017	SpringW1+	2017289	2018091	16655	4106	0	443	75	16.8605	2.69552	14.3776
Baza	49	0.59	2018	SpringW1+	2018289	2019085	8779	1725	0	357	75	17.7653	2.16578	15.0511
Baza	49	0.59	2019	SpringW1+	2019289	2020067	15280	3710	0	489	75	17.7705	4.45491	14.825
Baza	50	0.67	2000	SpringW1	2000303	2001092	15159	4364	0	423	125	16.6325	3.73585	14.5514
Baza	50	0.67	2001	SpringW1	2001303	2002103	11337	2755	0	342	125	16.3957	2.66682	14.3588
Baza	50	0.67	2002	SpringW1	2002303	2003098	15881	4623	0	416	125	16.1459	3.68163	14.5092
Baza	50	0.67	2003	SpringW1	2003303	2004093	12207	1650	0	385	125	15.8524	3.30381	14.0576
Baza	50	0.67	2004	SpringW1	2004303	2005111	2588	747	0	207	125	16.6512	1.70195	16.1649
Baza	50	0.67	2005	SpringW1	2005303	2006099	6951	1547	0	319	125	16.5569	3.66618	14.8627
Baza	50	0.67	2006	SpringW1	2006303	2007102	10433	1828	0	343	125	16.1415	3.00531	14.843
Baza	50	0.67	2007	SpringW1	2007303	2008097	2115	251	0	240	125	17.1268	2.52679	15.2837
Baza	50	0.67	2008	SpringW1	2008303	2009108	12473	3156	0	372	125	15.8543	2.87524	15.5576
Baza	50	0.67	2009	SpringW1	2009303	2010097	14595	3378	0	576	125	16.1201	3.88612	14.4153
Baza	50	0.67	2010	SpringW1	2010303	2011099	17901	4279	0	485	125	16.3286	3.54571	13.549
Baza	50	0.67	2011	SpringW1+	2011303	2012112	4907	1029	0	290	125	16.9246	1.43697	16.0777
Baza	50	0.67	2012	SpringW1+	2012303	2013103	21200	4705	0	593	125	15.5654	3.41137	12.7687
Baza	50	0.67	2013	SpringW1+	2013303	2014101	11424	4210	0	387	125	17.2785	2.85854	15.7107
Baza	50	0.67	2014	SpringW1+	2014303	2015102	6487	2354	0	253	125	17.4659	2.83902	15.1707
Baza	50	0.67	2015	SpringW1+	2015303	2016091	1216	300	0	187	125	17.9428	2.91286	14.2914
Baza	50	0.67	2016	SpringW1+	2016303	2017098	8290	3127	0	303	125	17.7901	2.81642	14.6239
Baza	50	0.67	2017	SpringW1+	2017303	2018101	16567	4159	0	443	125	16.3538	2.51905	14.3895
Baza	50	0.67	2018	SpringW1+	2018303	2019099	9564	2158	0	357	125	17.8043	1.93062	15.4124
Baza	50	0.67	2019	SpringW1+	2019303	2020083	15920	3394	0	489	125	17.6156	4.28815	14.9337
Castellon	51	0.74	2000	SpringW1	2000334	2001085	5926	869	50	441	25	19.0172	7.59556	13.9117
Castellon	51	0.74	2001	SpringW1	2001334	2002090	10955	1335	50	573	25	17.9659	7.2257	13.4235
Castellon	51	0.74	2002	SpringW1	2002334	2003091	15810	2513	50	509	25	18.0173	7.58436	13.343
Castellon	51	0.74	2003	SpringW1	2003334	2004092	13397	1992	50	651	25	17.5629	6.77809	12.8567
Castellon	51	0.74	2004	SpringW1	2004334	2005103	10912	2234	50	313	25	17.5778	6.41222	14.355
Castellon	51	0.74	2005	SpringW1	2005334	2006096	10909	2482	50	612	25	17.9788	7.34748	13.852
Castellon	51	0.74	2006	SpringW1	2006334	2007087	11343	2009	50	512	25	19.0656	7.72	14.4989
Castellon	51	0.74	2007	SpringW1	2007334	2008090	11934	2587	50	647	25	18.4793	7.36257	14.024
Castellon	51	0.74	2008	SpringW1	2008334	2009097	12648	1855	50	418	25	18.0292	6.63371	14.6697
Castellon	51	0.74	2009	SpringW1+	2009334	2010103	14426	2846	50	632	25	17.3263	6.22234	13.1363
Castellon	51	0.74	2010	SpringW1+	2010334	2011093	9731	2006	50	350	25	18.8175	7.59266	13.6373
Castellon	51	0.74	2011	SpringW1+	2011334	2012095	10831	2711	50	411	25	19.1033	6.25643	14.0363
Castellon	51	0.74	2012	SpringW1+	2012334	2013087	7102	1339	50	444	25	19	6.61229	14.1425
Castellon	51	0.74	2013	SpringW1+	2013334	2014087	8277	1810	50	174	25	19.4286	7.352	14.888
Castellon	51	0.74	2014	SpringW1+	2014334	2015093	12414	2554	50	612	25	18.9217	6.44889	15.1522
Castellon	51	0.74	2015	SpringW1+	2015334	2016082	5871	1185	50	436	25	19.6413	7.77262	13.8894
Castellon	51	0.74	2016	SpringW1+	2016334	2017085	13359	3175	50	560	25	19.4602	7.76961	14.5486
Castellon	51	0.74	2017	SpringW1+	2017334	2018090	6198	1141	50	237	25	19.2617	6.86972	14.2137
Castellon	51	0.74	2018	SpringW1+	2018334	2019087	5686	950	50	525	25	19.4917	6.82445	15.2283
Castellon	51	0.74	2019	SpringW1+	2019334	2020076	12601	2673	50	594	25	19.6536	8.55642	12.9084
Castellon	52	0.72	2000	SpringW1	2000350	2001094	9504	1183	50	441	75	19.671	8.02469	14.7759
Castellon	52	0.72	2001	SpringW1	2001350	2002099	12759	1673	50	573	75	18.5062	7.61615	14.2385
Castellon	52	0.72	2002	SpringW1	2002350	2003105	18696	3004	50	509	75	18.2086	7.67301	14.0693
Castellon	52	0.72	2003	SpringW1	2003350	2004107	12437	1768	50	651	75	17.6693	6.80614	13.4675
Castellon	52	0.72	2004	SpringW1	2004350	2005112	11069	2448	50	313	75	17.7521	6.24909	15.2273
Castellon	52	0.72	2005	SpringW1	2005350	2006104	11692	3420	50	612	75	18.2988	7.76049	14.5235
Castellon	52	0.72	2006	SpringW1	2006350	2007098	13780	2256	50	512	75	19.3358	7.94074	15.2142
Castellon	52	0.72	2007	SpringW1	2007350	2008100	13302	3127	50	647	75	18.8	7.6395	14.716
Castellon	52	0.72	2008	SpringW1	2008350	2009108	12646	2414	50	418	75	18.3018	6.83171	15.3628
Castellon	52	0.72	2009	SpringW1	2009350	2010111	17808	2989	50	632	75	17.6609	6.5354	13.8559
Castellon	52	0.72	2010	SpringW1	2010350	2011102	11294	2604	50	350	75	19.1377	7.78025	14.3796
Castellon	52	0.72	2011	SpringW1+	2011350	2012106	9660	2862	50	411	75	19.2438	6.34074	14.8302
Castellon	52	0.72	2012	SpringW1+	2012350	2013099	16767	3415	50	444	75	19.1756	6.80244	14.7774
Castellon	52	0.72	2013	SpringW1+	2013350	2014098	4587	942	50	174	75	19.7336	7.56087	15.6143
Castellon	52	0.72	2014	SpringW1+	2014350	2015106	11813	3615	50	612	75	19.1713	6.60793	15.8543
Castellon	52	0.72	2015	SpringW1+	2015350	2016094	10299	2207	50	436	75	19.762	7.73987	14.5626
Castellon	52	0.72	2016	SpringW1+	2016350	2017096	13168	4028	50	560	75	19.764	7.70183	15.439
Castellon	52	0.72	2017	SpringW1+	2017350	2018101	7163	1963	50	237	75	19.5331	7.27643	14.9637
Castellon	52	0.72	2018	SpringW1+	2018350	2019099	7235	1451	50	525	75	19.638	6.83313	16.0061
Castellon	52	0.72	2019	SpringW1+	2019350	2020096	12737	2610	50	594	75	19.8378	8.69024	13.5061
Castellon	53	0.72	2000	SpringW1	2000320	2001077	10413	1802	50	441	75	18.8562	7.43454	13.4969
Castellon	53	0.72	2001	SpringW1	2001320	2002079	13930	1925	50	573	75	17.8803	7.09068	13.042
Castellon	53	0.72	2002	SpringW1	2002320	2003080	15764	2529	50	509	75	18.0896	7.50052	12.871
Castellon	53	0.72	2003	SpringW1	2003320	2004081	18472	2660	50	651	75	17.4959	6.82629	12.2799
Castellon	53	0.72	2004	SpringW1	2004320	2005091	12800	2510	50	313	75	17.4809	6.47165	13.7954
Castellon	53	0.72	2005	SpringW1	2005320	2006087	15684	3398	50	612	75	17.818	7.16186	13.3562
Castellon	53	0.72	2006	SpringW1	2006320	2007077	10499	1818	50	512	75	19.1201	7.85979	14.0041
Castellon	53	0.72	2007	SpringW1	2007320	2008077	12380	2134	50	647	75	18.4214	7.22344	13.7026
Castellon	53	0.72	2008	SpringW1	2008320	2009087	15733	2598	50	418	75	17.879	6.35128	14.2328
Castellon	53	0.72	2009	SpringW1	2009320	2010091	17654	2966	50	632	75	17.4269	6.24508	12.7731
Castellon	53	0.72	2010	SpringW1	2010320	2011085	10086	1485	50	350	75	18.5492	7.20725	13.1347
Castellon	53	0.72	2011	SpringW1+	2011320	2012086	14651	3950	50	411	75	19.0052	6.45412	13.4144
Castellon	53	0.72	2012	SpringW1+	2012320	2013078	12360	2146	50	444	75	18.8451	6.54462	13.6574
Castellon	53	0.72	2013	SpringW1+	2013320	2014077	7465	1726	50	174	75	19.1005	6.92784	14.3077
Castellon	53	0.72	2014	SpringW1+	2014320	2015086	16146	3127	50	612	75	18.9098	6.74974	14.53
Castellon	53	0.72	2015	SpringW1+	2015320	2016065	5864	1078	50	436	75	19.5588	7.67216	13.5351
Castellon	53	0.72	2016	SpringW1+	2016320	2017071	17036	3393	50	560	75	19.2082	7.83299	13.8737
Castellon	53	0.72	2017	SpringW1+	2017320	2018080	5218	1173	50	237	75	19.0797	6.61771	13.7313
Castellon	53	0.72	2018	SpringW1+	2018320	2019072	6243	1116	50	525	75	19.4005	6.82114	14.7247
Castellon	53	0.72	2019	SpringW1+	2019320	2020066	12504	2715	50	594	75	19.5886	8.5456	12.4788
Castellon	54	0.71	2000	SpringW1	2000350	2001094	9318	1121	50	441	50	19.671	8.02469	14.7759
Castellon	54	0.71	2001	SpringW1	2001350	2002099	12005	1555	50	573	50	18.5062	7.61615	14.2385
Castellon	54	0.71	2002	SpringW1	2002350	2003105	18298	2937	50	509	50	18.2086	7.67301	14.0693
Castellon	54	0.71	2003	SpringW1	2003350	2004107	9779	1388	50	651	50	17.6693	6.80614	13.4675
Castellon	54	0.71	2004	SpringW1	2004350	2005112	11070	2444	50	313	50	17.7521	6.24909	15.2273
Castellon	54	0.71	2005	SpringW1	2005350	2006104	10453	3008	50	612	50	18.2988	7.76049	14.5235
Castellon	54	0.71	2006	SpringW1	2006350	2007098	13269	2179	50	512	50	19.3358	7.94074	15.2142
Castellon	54	0.71	2007	SpringW1+	2007350	2008100	12060	3575	50	647	50	18.8	7.6395	14.716
Castellon	54	0.71	2008	SpringW1+	2008350	2009108	12045	2792	50	418	50	18.3018	6.83171	15.3628
Castellon	54	0.71	2009	SpringW1+	2009350	2010111	16323	3264	50	632	50	17.6609	6.5354	13.8559
Castellon	54	0.71	2010	SpringW1+	2010350	2011102	10521	2496	50	350	50	19.1377	7.78025	14.3796
Castellon	54	0.71	2011	SpringW1+	2011350	2012106	9181	2525	50	411	50	19.2438	6.34074	14.8302
Castellon	54	0.71	2012	SpringW1+	2012350	2013099	14609	2971	50	444	50	19.1756	6.80244	14.7774
Castellon	54	0.71	2013	SpringW1+	2013350	2014098	4866	1012	50	174	50	19.7336	7.56087	15.6143
Castellon	54	0.71	2014	SpringW1+	2014350	2015106	11312	3374	50	612	50	19.1713	6.60793	15.8543
Castellon	54	0.71	2015	SpringW1+	2015350	2016094	8397	1721	50	436	50	19.762	7.73987	14.5626
Castellon	54	0.71	2016	SpringW1+	2016350	2017096	11746	3349	50	560	50	19.764	7.70183	15.439
Castellon	54	0.71	2017	SpringW1+	2017350	2018101	6847	1657	50	237	50	19.5331	7.27643	14.9637
Castellon	54	0.71	2018	SpringW1+	2018350	2019099	5836	1195	50	525	50	19.638	6.83313	16.0061
Castellon	54	0.71	2019	SpringW1+	2019350	2020096	11918	2465	50	594	50	19.8378	8.69024	13.5061
Castellon	55	0.79	2000	SpringW1	2000320	2001077	9752	1613	50	441	50	18.8562	7.43454	13.4969
Castellon	55	0.79	2001	SpringW1	2001320	2002079	13107	1772	50	573	50	17.8803	7.09068	13.042
Castellon	55	0.79	2002	SpringW1	2002320	2003080	15710	2514	50	509	50	18.0896	7.50052	12.871
Castellon	55	0.79	2003	SpringW1	2003320	2004081	18043	2609	50	651	50	17.4959	6.82629	12.2799
Castellon	55	0.79	2004	SpringW1	2004320	2005091	12460	2410	50	313	50	17.4809	6.47165	13.7954
Castellon	55	0.79	2005	SpringW1	2005320	2006087	14644	3085	50	612	50	17.818	7.16186	13.3562
Castellon	55	0.79	2006	SpringW1	2006320	2007077	9806	1690	50	512	50	19.1201	7.85979	14.0041
Castellon	55	0.79	2007	SpringW1	2007320	2008077	12245	2011	50	647	50	18.4214	7.22344	13.7026
Castellon	55	0.79	2008	SpringW1+	2008320	2009087	15035	2989	50	418	50	17.879	6.35128	14.2328
Castellon	55	0.79	2009	SpringW1+	2009320	2010091	15976	3319	50	632	50	17.4269	6.24508	12.7731
Castellon	55	0.79	2010	SpringW1+	2010320	2011084	10156	1821	50	350	50	18.5484	7.22083	13.1578
Castellon	55	0.79	2011	SpringW1+	2011320	2012086	14534	3895	50	411	50	19.0052	6.45412	13.4144
Castellon	55	0.79	2012	SpringW1+	2012320	2013078	11062	1893	50	444	50	18.8451	6.54462	13.6574
Castellon	55	0.79	2013	SpringW1+	2013320	2014077	7965	1932	50	174	50	19.1005	6.92784	14.3077
Castellon	55	0.79	2014	SpringW1+	2014320	2015086	16239	3133	50	612	50	18.9098	6.74974	14.53
Castellon	55	0.79	2015	SpringW1+	2015320	2016065	4315	789	50	436	50	19.5588	7.67216	13.5351
Castellon	55	0.79	2016	SpringW1+	2016320	2017071	16615	3240	50	560	50	19.2138	7.83846	13.8508
Castellon	55	0.79	2017	SpringW1+	2017320	2018080	5091	1124	50	237	50	19.0797	6.61771	13.7313
Castellon	55	0.79	2018	SpringW1+	2018320	2019072	5899	1050	50	525	50	19.4005	6.82114	14.7247
Castellon	55	0.79	2019	SpringW1+	2019320	2020066	11981	2576	50	594	50	19.5886	8.5456	12.4788
Castellon	56	0.63	2000	SpringW1	2000320	2001077	8858	1386	50	441	25	18.8562	7.43454	13.4969
Castellon	56	0.63	2001	SpringW1	2001320	2002079	11490	1520	50	573	25	17.8803	7.09068	13.042
Castellon	56	0.63	2002	SpringW1	2002320	2003080	15309	2442	50	509	25	18.0896	7.50052	12.871
Castellon	56	0.63	2003	SpringW1	2003320	2004081	15475	2224	50	651	25	17.4959	6.82629	12.2799
Castellon	56	0.63	2004	SpringW1	2004320	2005091	11816	2248	50	313	25	17.4809	6.47165	13.7954
Castellon	56	0.63	2005	SpringW1	2005320	2006087	12762	2509	50	612	25	17.818	7.16186	13.3562
Castellon	56	0.63	2006	SpringW1	2006320	2007077	8195	1421	50	512	25	19.1201	7.85979	14.0041
Castellon	56	0.63	2007	SpringW1	2007320	2008077	11874	1863	50	647	25	18.4214	7.22344	13.7026
Castellon	56	0.63	2008	SpringW1+	2008320	2009087	13628	2543	50	418	25	17.879	6.35128	14.2328
Castellon	56	0.63	2009	SpringW1+	2009320	2010091	11688	2340	50	632	25	17.4269	6.24508	12.7731
Castellon	56	0.63	2010	SpringW1+	2010320	2011084	11370	2067	50	350	25	18.5484	7.22083	13.1578
Castellon	56	0.63	2011	SpringW1+	2011320	2012086	13206	3392	50	411	25	19.0052	6.45412	13.4144
Castellon	56	0.63	2012	SpringW1+	2012320	2013078	10308	1736	50	444	25	18.8451	6.54462	13.6574
Castellon	56	0.63	2013	SpringW1+	2013320	2014077	7811	1894	50	174	25	19.1005	6.92784	14.3077
Castellon	56	0.63	2014	SpringW1+	2014320	2015086	15241	2857	50	612	25	18.9098	6.74974	14.53
Castellon	56	0.63	2015	SpringW1+	2015320	2016065	2624	470	50	436	25	19.5588	7.67216	13.5351
Castellon	56	0.63	2016	SpringW1+	2016320	2017071	15031	2848	50	560	25	19.2138	7.83846	13.8508
Castellon	56	0.63	2017	SpringW1+	2017320	2018080	4433	895	50	237	25	19.0797	6.61771	13.7313
Castellon	56	0.63	2018	SpringW1+	2018320	2019072	5825	1011	50	525	25	19.4005	6.82114	14.7247
Castellon	56	0.63	2019	SpringW1+	2019320	2020066	10996	2339	50	594	25	19.5886	8.5456	12.4788
Castellon	57	0.87	2000	SpringW1	2000334	2001085	5932	872	50	441	25	19.0172	7.59556	13.9117
Castellon	57	0.87	2001	SpringW1	2001334	2002090	11031	1348	50	573	25	17.9659	7.2257	13.4235
Castellon	57	0.87	2002	SpringW1	2002334	2003091	16034	2560	50	509	25	18.0173	7.58436	13.343
Castellon	57	0.87	2003	SpringW1	2003334	2004092	13984	2082	50	651	25	17.5629	6.77809	12.8567
Castellon	57	0.87	2004	SpringW1	2004334	2005103	11022	2246	50	313	25	17.5778	6.41222	14.355
Castellon	57	0.87	2005	SpringW1	2005334	2006096	11105	2525	50	612	25	17.9788	7.34748	13.852
Castellon	57	0.87	2006	SpringW1	2006334	2007087	11522	2056	50	512	25	19.0656	7.72	14.4989
Castellon	57	0.87	2007	SpringW1	2007334	2008090	12053	2614	50	647	25	18.4793	7.36257	14.024
Castellon	57	0.87	2008	SpringW1	2008334	2009097	12844	1886	50	418	25	18.0292	6.63371	14.6697
Castellon	57	0.87	2009	SpringW1	2009334	2010103	15267	2456	50	632	25	17.3263	6.22234	13.1363
Castellon	57	0.87	2010	SpringW1+	2010334	2011093	9934	2051	50	350	25	18.8175	7.59266	13.6373
Castellon	57	0.87	2011	SpringW1+	2011334	2012095	11037	2776	50	411	25	19.1033	6.25643	14.0363
Castellon	57	0.87	2012	SpringW1+	2012334	2013087	7566	1427	50	444	25	19	6.61229	14.1425
Castellon	57	0.87	2013	SpringW1+	2013334	2014087	8309	1797	50	174	25	19.4286	7.352	14.888
Castellon	57	0.87	2014	SpringW1+	2014334	2015093	12626	2597	50	612	25	18.9217	6.44889	15.1522
Castellon	57	0.87	2015	SpringW1+	2015334	2016082	6517	1319	50	436	25	19.6413	7.77262	13.8894
Castellon	57	0.87	2016	SpringW1+	2016334	2017085	13802	3273	50	560	25	19.4602	7.76961	14.5486
Castellon	57	0.87	2017	SpringW1+	2017334	2018090	6266	1155	50	237	25	19.2617	6.86972	14.2137
Castellon	57	0.87	2018	SpringW1+	2018334	2019087	5674	961	50	525	25	19.4917	6.82445	15.2283
Castellon	57	0.87	2019	SpringW1+	2019334	2020076	12734	2706	50	594	25	19.6536	8.55642	12.9084
Castellon	58	0.85	2000	SpringW1	2000350	2001094	8609	987	50	441	25	19.671	8.02469	14.7759
Castellon	58	0.85	2001	SpringW1	2001350	2002099	11423	1425	50	573	25	18.5062	7.61615	14.2385
Castellon	58	0.85	2002	SpringW1	2002350	2003105	17863	2879	50	509	25	18.2086	7.67301	14.0693
Castellon	58	0.85	2003	SpringW1	2003350	2004107	7038	1000	50	651	25	17.6693	6.80614	13.4675
Castellon	58	0.85	2004	SpringW1	2004350	2005112	10858	2371	50	313	25	17.7521	6.24909	15.2273
Castellon	58	0.85	2005	SpringW1	2005350	2006104	9042	2448	50	612	25	18.2988	7.76049	14.5235
Castellon	58	0.85	2006	SpringW1	2006350	2007098	12683	2130	50	512	25	19.3358	7.94074	15.2142
Castellon	58	0.85	2007	SpringW1	2007350	2008100	11964	2612	50	647	25	18.8	7.6395	14.716
Castellon	58	0.85	2008	SpringW1	2008350	2009108	11629	2028	50	418	25	18.3018	6.83171	15.3628
Castellon	58	0.85	2009	SpringW1	2009350	2010111	14813	2173	50	632	25	17.6609	6.5354	13.8559
Castellon	58	0.85	2010	SpringW1	2010350	2011102	10609	2189	50	350	25	19.1377	7.78025	14.3796
Castellon	58	0.85	2011	SpringW1+	2011350	2012106	8899	2344	50	411	25	19.2438	6.34074	14.8302
Castellon	58	0.85	2012	SpringW1+	2012350	2013099	11786	2403	50	444	25	19.1756	6.80244	14.7774
Castellon	58	0.85	2013	SpringW1+	2013350	2014098	5788	1277	50	174	25	19.7336	7.56087	15.6143
Castellon	58	0.85	2014	SpringW1+	2014350	2015106	10856	3129	50	612	25	19.1713	6.60793	15.8543
Castellon	58	0.85	2015	SpringW1+	2015350	2016094	7103	1441	50	436	25	19.762	7.73987	14.5626
Castellon	58	0.85	2016	SpringW1+	2016350	2017096	10693	2781	50	560	25	19.764	7.70183	15.439
Castellon	58	0.85	2017	SpringW1+	2017350	2018101	6352	1391	50	237	25	19.5331	7.27643	14.9637
Castellon	58	0.85	2018	SpringW1+	2018350	2019099	4549	932	50	525	25	19.638	6.83313	16.0061
Castellon	58	0.85	2019	SpringW1+	2019350	2020096	10598	2185	50	594	25	19.8378	8.69024	13.5061
Castellon	59	0.82	2000	SpringW1	2000350	2001094	9550	1186	50	441	75	19.671	8.02469	14.7759
Castellon	59	0.82	2001	SpringW1	2001350	2002099	12816	1682	50	573	75	18.5062	7.61615	14.2385
Castellon	59	0.82	2002	SpringW1	2002350	2003105	18830	3035	50	509	75	18.2086	7.67301	14.0693
Castellon	59	0.82	2003	SpringW1	2003350	2004107	12876	1831	50	651	75	17.6693	6.80614	13.4675
Castellon	59	0.82	2004	SpringW1	2004350	2005112	11168	2467	50	313	75	17.7521	6.24909	15.2273
Castellon	59	0.82	2005	SpringW1	2005350	2006104	11817	3443	50	612	75	18.2988	7.76049	14.5235
Castellon	59	0.82	2006	SpringW1	2006350	2007098	13863	2278	50	512	75	19.3358	7.94074	15.2142
Castellon	59	0.82	2007	SpringW1	2007350	2008100	13371	3143	50	647	75	18.8	7.6395	14.716
Castellon	59	0.82	2008	SpringW1	2008350	2009108	12742	2422	50	418	75	18.3018	6.83171	15.3628
Castellon	59	0.82	2009	SpringW1	2009350	2010111	18004	3015	50	632	75	17.6609	6.5354	13.8559
Castellon	59	0.82	2010	SpringW1	2010350	2011102	11378	2642	50	350	75	19.1377	7.78025	14.3796
Castellon	59	0.82	2011	SpringW1+	2011350	2012106	9795	2931	50	411	75	19.2438	6.34074	14.8302
Castellon	59	0.82	2012	SpringW1+	2012350	2013099	16979	3461	50	444	75	19.1756	6.80244	14.7774
Castellon	59	0.82	2013	SpringW1+	2013350	2014098	4623	953	50	174	75	19.7336	7.56087	15.6143
Castellon	59	0.82	2014	SpringW1+	2014350	2015106	11946	3645	50	612	75	19.1713	6.60793	15.8543
Castellon	59	0.82	2015	SpringW1+	2015350	2016094	10914	2374	50	436	75	19.762	7.73987	14.5626
Castellon	59	0.82	2016	SpringW1+	2016350	2017096	13444	4206	50	560	75	19.764	7.70183	15.439
Castellon	59	0.82	2017	SpringW1+	2017350	2018101	7225	1990	50	237	75	19.5331	7.27643	14.9637
Castellon	59	0.82	2018	SpringW1+	2018350	2019099	7826	1549	50	525	75	19.638	6.83313	16.0061
Castellon	59	0.82	2019	SpringW1+	2019350	2020096	12891	2643	50	594	75	19.8378	8.69024	13.5061
Castellon	60	0.79	2000	SpringW1	2000334	2001085	6765	1029	50	441	50	19.0172	7.59556	13.9117
Castellon	60	0.79	2001	SpringW1	2001334	2002090	11975	1505	50	573	50	17.9659	7.2257	13.4235
Castellon	60	0.79	2002	SpringW1	2002334	2003091	16041	2524	50	509	50	18.0173	7.58436	13.343
Castellon	60	0.79	2003	SpringW1	2003334	2004092	15636	2315	50	651	50	17.5629	6.77809	12.8567
Castellon	60	0.79	2004	SpringW1	2004334	2005103	11232	2337	50	313	50	17.5778	6.41222	14.355
Castellon	60	0.79	2005	SpringW1	2005334	2006096	12442	3027	50	612	50	17.9788	7.34748	13.852
Castellon	60	0.79	2006	SpringW1	2006334	2007087	12206	2146	50	512	50	19.0656	7.72	14.4989
Castellon	60	0.79	2007	SpringW1+	2007334	2008090	11585	3386	50	647	50	18.4793	7.36257	14.024
Castellon	60	0.79	2008	SpringW1+	2008334	2009097	13689	2739	50	418	50	18.0292	6.63371	14.6697
Castellon	60	0.79	2009	SpringW1+	2009334	2010103	17222	3842	50	632	50	17.3263	6.22234	13.1363
Castellon	60	0.79	2010	SpringW1+	2010334	2011093	10134	2113	50	350	50	18.8175	7.59266	13.6373
Castellon	60	0.79	2011	SpringW1+	2011334	2012095	11489	2899	50	411	50	19.1033	6.25643	14.0363
Castellon	60	0.79	2012	SpringW1+	2012334	2013087	10997	2090	50	444	50	19	6.61229	14.1425
Castellon	60	0.79	2013	SpringW1+	2013334	2014087	7679	1523	50	174	50	19.4286	7.352	14.888
Castellon	60	0.79	2014	SpringW1+	2014334	2015093	12814	2692	50	612	50	18.9217	6.44889	15.1522
Castellon	60	0.79	2015	SpringW1+	2015334	2016082	7992	1635	50	436	50	19.6413	7.77262	13.8894
Castellon	60	0.79	2016	SpringW1+	2016334	2017085	15312	3869	50	560	50	19.4602	7.76961	14.5486
Castellon	60	0.79	2017	SpringW1+	2017334	2018090	6838	1337	50	237	50	19.2617	6.86972	14.2137
Castellon	60	0.79	2018	SpringW1+	2018334	2019087	6331	996	50	525	50	19.4917	6.82445	15.2283
Castellon	60	0.79	2019	SpringW1+	2019334	2020076	13804	2910	50	594	50	19.6536	8.55642	12.9084
Castellon	61	0.59	2000	SpringW1	2000320	2001077	8841	1384	50	441	25	18.8562	7.43454	13.4969
Castellon	61	0.59	2001	SpringW1	2001320	2002079	11451	1513	50	573	25	17.8803	7.09068	13.042
Castellon	61	0.59	2002	SpringW1	2002320	2003080	15222	2434	50	509	25	18.0896	7.50052	12.871
Castellon	61	0.59	2003	SpringW1	2003320	2004081	15378	2209	50	651	25	17.4959	6.82629	12.2799
Castellon	61	0.59	2004	SpringW1	2004320	2005091	11792	2244	50	313	25	17.4809	6.47165	13.7954
Castellon	61	0.59	2005	SpringW1	2005320	2006087	12702	2497	50	612	25	17.818	7.16186	13.3562
Castellon	61	0.59	2006	SpringW1	2006320	2007077	8084	1403	50	512	25	19.1201	7.85979	14.0041
Castellon	61	0.59	2007	SpringW1+	2007320	2008077	11687	2272	50	647	25	18.4214	7.22344	13.7026
Castellon	61	0.59	2008	SpringW1+	2008320	2009087	13570	2534	50	418	25	17.879	6.35128	14.2328
Castellon	61	0.59	2009	SpringW1+	2009320	2010091	11586	2316	50	632	25	17.4269	6.24508	12.7731
Castellon	61	0.59	2010	SpringW1+	2010320	2011084	11316	2059	50	350	25	18.5484	7.22083	13.1578
Castellon	61	0.59	2011	SpringW1+	2011320	2012086	13127	3368	50	411	25	19.0052	6.45412	13.4144
Castellon	61	0.59	2012	SpringW1+	2012320	2013078	10274	1726	50	444	25	18.8451	6.54462	13.6574
Castellon	61	0.59	2013	SpringW1+	2013320	2014077	7795	1890	50	174	25	19.1005	6.92784	14.3077
Castellon	61	0.59	2014	SpringW1+	2014320	2015086	15164	2843	50	612	25	18.9098	6.74974	14.53
Castellon	61	0.59	2015	SpringW1+	2015320	2016065	2495	446	50	436	25	19.5588	7.67216	13.5351
Castellon	61	0.59	2016	SpringW1+	2016320	2017071	14924	2832	50	560	25	19.2138	7.83846	13.8508
Castellon	61	0.59	2017	SpringW1+	2017320	2018080	4428	894	50	237	25	19.0797	6.61771	13.7313
Castellon	61	0.59	2018	SpringW1+	2018320	2019072	5780	1000	50	525	25	19.4005	6.82114	14.7247
Castellon	61	0.59	2019	SpringW1+	2019320	2020066	10941	2326	50	594	25	19.5886	8.5456	12.4788
Castellon	62	0.67	2000	SpringW1	2000334	2001085	6749	1026	50	441	50	19.0172	7.59556	13.9117
Castellon	62	0.67	2001	SpringW1	2001334	2002090	11922	1497	50	573	50	17.9659	7.2257	13.4235
Castellon	62	0.67	2002	SpringW1	2002334	2003091	15781	2466	50	509	50	18.0173	7.58436	13.343
Castellon	62	0.67	2003	SpringW1	2003334	2004092	15300	2260	50	651	50	17.5629	6.77809	12.8567
Castellon	62	0.67	2004	SpringW1	2004334	2005103	11159	2325	50	313	50	17.5778	6.41222	14.355
Castellon	62	0.67	2005	SpringW1	2005334	2006096	12303	3000	50	612	50	17.9788	7.34748	13.852
Castellon	62	0.67	2006	SpringW1	2006334	2007087	12051	2092	50	512	50	19.0656	7.72	14.4989
Castellon	62	0.67	2007	SpringW1	2007334	2008090	12198	2713	50	647	50	18.4793	7.36257	14.024
Castellon	62	0.67	2008	SpringW1	2008334	2009097	13693	2206	50	418	50	18.0292	6.63371	14.6697
Castellon	62	0.67	2009	SpringW1	2009334	2010103	17117	3053	50	632	50	17.3263	6.22234	13.1363
Castellon	62	0.67	2010	SpringW1	2010334	2011093	10205	1697	50	350	50	18.8175	7.59266	13.6373
Castellon	62	0.67	2011	SpringW1+	2011334	2012095	11341	2861	50	411	50	19.1033	6.25643	14.0363
Castellon	62	0.67	2012	SpringW1+	2012334	2013087	10499	1991	50	444	50	19	6.61229	14.1425
Castellon	62	0.67	2013	SpringW1+	2013334	2014087	7785	1563	50	174	50	19.4286	7.352	14.888
Castellon	62	0.67	2014	SpringW1+	2014334	2015093	12668	2660	50	612	50	18.9217	6.44889	15.1522
Castellon	62	0.67	2015	SpringW1+	2015334	2016082	7243	1480	50	436	50	19.6413	7.77262	13.8894
Castellon	62	0.67	2016	SpringW1+	2016334	2017085	14979	3807	50	560	50	19.4602	7.76961	14.5486
Castellon	62	0.67	2017	SpringW1+	2017334	2018090	6745	1315	50	237	50	19.2617	6.86972	14.2137
Castellon	62	0.67	2018	SpringW1+	2018334	2019087	6072	983	50	525	50	19.4917	6.82445	15.2283
Castellon	62	0.67	2019	SpringW1+	2019334	2020076	13700	2889	50	594	50	19.6536	8.55642	12.9084

## Sheet: Table_S5
Region	farm	mean soil depth	year sowing	cultivar	sowing	anthesis	biomass kg/ha	yield kg/ha	irrigation	Rain	N applied	Tmax	Tmin	Rs		Table S5. Cases for sunflower simulation
Lobon	1	1.57	2001	A353	2001074	2001153	10339	3173	100	460	100	26.9523	13.0248	23.1949
Lobon	1	1.57	2002	A353	2002074	2002154	8849	1944	100	373	100	26.6449	12.8439	22.8378
Lobon	1	1.57	2003	A353	2003074	2003152	4813	803	100	164	100	27.7439	13.486	22.7916
Lobon	1	1.57	2004	A353	2004074	2004157	12499	4074	100	551	100	27.6808	12.8505	23.2416
Lobon	1	1.57	2005	A353	2005074	2005151	7543	1588	100	335	100	28.8051	13.1047	23.3472
Lobon	1	1.57	2006	A353	2006074	2006147	6031	1510	100	336	100	28.9108	13.5935	22.6453
Lobon	1	1.57	2007	A353	2007074	2007155	12156	4127	100	620	100	26.8234	12.4005	22.6397
Lobon	1	1.57	2008	A353	2008074	2008157	11352	3634	100	406	100	26.7995	12.0182	22.7009
Lobon	1	1.57	2009	A353	2009074	2009152	8738	2069	100	360	100	28.4477	12.7033	23.0444
Lobon	1	1.57	2010	A353	2010074	2010152	10073	3434	100	738	100	28.1766	13.2696	22.8009
Lobon	1	1.57	2011	SW101	2011074	2011139	11195	4957	100	529	100	28.8252	13.1407	23.2495
Lobon	1	1.57	2012	SW101	2012074	2012156	5878	1559	100	289	100	27.7925	12.3411	22.8855
Lobon	1	1.57	2013	SW101	2013074	2013147	8499	2512	100	641	100	28.3341	12.1991	23.4182
Lobon	1	1.57	2014	SW101	2014074	2014141	9818	3338	100	613	100	27.6178	12.6692	22.8168
Lobon	1	1.57	2015	SW101	2015074	2015141	8103	3000	100	349	100	28.8444	13.1196	23.1949
Lobon	1	1.57	2016	SW101	2016074	2016151	11976	4629	100	500	100	28.3598	12.4542	23.215
Lobon	1	1.57	2017	SW101	2017074	2017142	9003	2497	100	347	100	30.6967	12.9874	23.7986
Lobon	1	1.57	2018	SW101	2018074	2018151	9740	3661	100	436	100	28.021	13.0365	22.3827
Lobon	1	1.57	2019	SW101	2019074	2019144	5848	2061	100	261	100	29.1841	12.5023	24.0131
Lobon	1	1.57	2020	SW101	2020074	2020147	10851	3813	100	403	100	28.9486	13.3621	22.8846
Lobon	2	1.53	2001	A353	2001091	2001162	8938	1766	50	460	125	27.5949	13.4137	23.7168
Lobon	2	1.53	2002	A353	2002091	2002164	8346	1192	50	373	125	27.103	13.2284	23.2508
Lobon	2	1.53	2003	A353	2003091	2003159	3433	328	50	164	125	28.5528	13.9665	23.503
Lobon	2	1.53	2004	A353	2004091	2004162	9514	2167	50	551	125	28.5624	13.3736	23.7015
Lobon	2	1.53	2005	A353	2005091	2005159	6114	817	50	335	125	29.3305	13.4305	23.9589
Lobon	2	1.53	2006	A353	2006091	2006156	5327	866	50	336	125	29.7848	14.033	23.3594
Lobon	2	1.53	2007	A353	2007091	2007163	10955	2963	50	620	125	27.5772	13.1122	22.9157
Lobon	2	1.53	2008	SW101	2008091	2008157	11668	4003	50	406	125	27.5183	12.5766	23.1533
Lobon	2	1.53	2009	SW101	2009091	2009157	8543	1631	50	360	125	28.9137	13.2848	23.5569
Lobon	2	1.53	2010	SW101	2010091	2010154	9656	3606	50	738	125	28.9437	13.7315	23.5005
Lobon	2	1.53	2011	SW101	2011091	2011147	11665	4610	50	529	125	29.5761	13.6294	23.6995
Lobon	2	1.53	2012	SW101	2012091	2012157	4842	892	50	289	125	28.3609	12.9391	23.3015
Lobon	2	1.53	2013	SW101	2013091	2013154	9457	2698	50	641	125	29.3173	12.5914	24.3721
Lobon	2	1.53	2014	SW101	2014091	2014152	9874	2643	50	613	125	28.3807	13.3274	23.334
Lobon	2	1.53	2015	SW101	2015091	2015150	6747	1402	50	349	125	29.6538	13.7345	23.7675
Lobon	2	1.53	2016	SW101	2016091	2016158	10665	2770	50	500	125	29.3041	13.0371	23.8599
Lobon	2	1.53	2017	SW101	2017091	2017148	9105	2077	50	347	125	31.7041	13.6173	24.4127
Lobon	2	1.53	2018	SW101	2018091	2018157	9898	2831	50	436	125	29.0756	13.6934	22.7741
Lobon	2	1.53	2019	SW101	2019091	2019153	4249	706	50	261	125	29.7746	13.2482	24.2355
Lobon	2	1.53	2020	SW101	2020091	2020151	10298	2883	50	403	125	29.8498	13.9213	23.4416
Lobon	3	1.41	2001	A353	2001074	2001153	8730	2606	100	460	75	26.9523	13.0248	23.1949
Lobon	3	1.41	2002	A353	2002074	2002154	7923	1727	100	373	75	26.6449	12.8439	22.8378
Lobon	3	1.41	2003	A353	2003074	2003152	4723	818	100	164	75	27.7439	13.486	22.7916
Lobon	3	1.41	2004	A353	2004074	2004157	10739	3538	100	551	75	27.6808	12.8505	23.2416
Lobon	3	1.41	2005	A353	2005074	2005151	7051	1558	100	335	75	28.8051	13.1047	23.3472
Lobon	3	1.41	2006	A353	2006074	2006147	5626	1388	100	336	75	28.9108	13.5935	22.6453
Lobon	3	1.41	2007	A353	2007074	2007155	10970	3720	100	620	75	26.8234	12.4005	22.6397
Lobon	3	1.41	2008	A353	2008074	2008157	10230	3340	100	406	75	26.7995	12.0182	22.7009
Lobon	3	1.41	2009	SW101	2009074	2009147	8391	3067	100	360	75	28.4477	12.7033	23.0444
Lobon	3	1.41	2010	SW101	2010074	2010145	8403	3128	100	738	75	28.1766	13.2696	22.8009
Lobon	3	1.41	2011	SW101	2011074	2011139	9794	4347	100	529	75	28.8252	13.1407	23.2495
Lobon	3	1.41	2012	SW101	2012074	2012156	5638	1502	100	289	75	27.7925	12.3411	22.8855
Lobon	3	1.41	2013	SW101	2013074	2013147	6861	1822	100	641	75	28.3341	12.1991	23.4182
Lobon	3	1.41	2014	SW101	2014074	2014141	8150	2587	100	613	75	27.6178	12.6692	22.8168
Lobon	3	1.41	2015	SW101	2015074	2015141	7524	2740	100	349	75	28.8444	13.1196	23.1949
Lobon	3	1.41	2016	SW101	2016074	2016151	10522	4141	100	500	75	28.3598	12.4542	23.215
Lobon	3	1.41	2017	SW101	2017074	2017142	8074	2280	100	347	75	30.6967	12.9874	23.7986
Lobon	3	1.41	2018	SW101	2018074	2018151	8830	3456	100	436	75	28.021	13.0365	22.3827
Lobon	3	1.41	2019	SW101	2019074	2019144	5773	2049	100	261	75	29.1841	12.5023	24.0131
Lobon	3	1.41	2020	SW101	2020074	2020147	10181	3693	100	403	75	28.9486	13.3621	22.8846
Lobon	4	1.68	2001	A353	2001074	2001153	9964	2775	50	460	100	26.9523	13.0248	23.1949
Lobon	4	1.68	2002	A353	2002074	2002154	7834	1127	50	373	100	26.6449	12.8439	22.8378
Lobon	4	1.68	2003	A353	2003074	2003152	4224	419	50	164	100	27.7439	13.486	22.7916
Lobon	4	1.68	2004	A353	2004074	2004157	11995	3655	50	551	100	27.6808	12.8505	23.2416
Lobon	4	1.68	2005	A353	2005074	2005151	6801	1098	50	335	100	28.8051	13.1047	23.3472
Lobon	4	1.68	2006	A353	2006074	2006147	5456	1053	50	336	100	28.9108	13.5935	22.6453
Lobon	4	1.68	2007	A353	2007074	2007155	11860	3658	50	620	100	26.8234	12.4005	22.6397
Lobon	4	1.68	2008	A353	2008074	2008157	10604	2893	50	406	100	26.7995	12.0182	22.7009
Lobon	4	1.68	2009	A353	2009074	2009152	7861	1358	50	360	100	28.4477	12.7033	23.0444
Lobon	4	1.68	2010	SW101	2010074	2010145	9699	3557	50	738	100	28.1766	13.2696	22.8009
Lobon	4	1.68	2011	SW101	2011074	2011139	11324	5032	50	529	100	28.8252	13.1407	23.2495
Lobon	4	1.68	2012	SW101	2012074	2012156	4766	825	50	289	100	27.7925	12.3411	22.8855
Lobon	4	1.68	2013	SW101	2013074	2013147	8112	2208	50	641	100	28.3341	12.1991	23.4182
Lobon	4	1.68	2014	SW101	2014074	2014141	9971	3458	50	613	100	27.6178	12.6692	22.8168
Lobon	4	1.68	2015	SW101	2015074	2015141	7358	2274	50	349	100	28.8444	13.1196	23.1949
Lobon	4	1.68	2016	SW101	2016074	2016151	11363	3928	50	500	100	28.3598	12.4542	23.215
Lobon	4	1.68	2017	SW101	2017074	2017142	8721	2291	50	347	100	30.6967	12.9874	23.7986
Lobon	4	1.68	2018	SW101	2018074	2018151	8898	2852	50	436	100	28.021	13.0365	22.3827
Lobon	4	1.68	2019	SW101	2019074	2019144	5131	1532	50	261	100	29.1841	12.5023	24.0131
Lobon	4	1.68	2020	SW101	2020074	2020147	10337	3206	50	403	100	28.9486	13.3621	22.8846
Lobon	5	1.49	2001	A353	2001074	2001153	10917	3185	100	460	125	26.9523	13.0248	23.1949
Lobon	5	1.49	2002	A353	2002074	2002154	9432	1931	100	373	125	26.6449	12.8439	22.8378
Lobon	5	1.49	2003	A353	2003074	2003152	4840	795	100	164	125	27.7439	13.486	22.7916
Lobon	5	1.49	2004	A353	2004074	2004157	12814	3950	100	551	125	27.6808	12.8505	23.2416
Lobon	5	1.49	2005	A353	2005074	2005151	7816	1553	100	335	125	28.8051	13.1047	23.3472
Lobon	5	1.49	2006	A353	2006074	2006147	6101	1529	100	336	125	28.9108	13.5935	22.6453
Lobon	5	1.49	2007	A353	2007074	2007155	12648	4128	100	620	125	26.8234	12.4005	22.6397
Lobon	5	1.49	2008	A353	2008074	2008157	12022	3733	100	406	125	26.7995	12.0182	22.7009
Lobon	5	1.49	2009	A353	2009074	2009152	9110	2042	100	360	125	28.4477	12.7033	23.0444
Lobon	5	1.49	2010	SW101	2010074	2010145	10717	3831	100	738	125	28.1766	13.2696	22.8009
Lobon	5	1.49	2011	SW101	2011074	2011139	12223	5198	100	529	125	28.8252	13.1407	23.2495
Lobon	5	1.49	2012	SW101	2012074	2012156	6123	1633	100	289	125	27.7925	12.3411	22.8855
Lobon	5	1.49	2013	SW101	2013074	2013147	8646	2284	100	641	125	28.3341	12.1991	23.4182
Lobon	5	1.49	2014	SW101	2014074	2014141	10319	3184	100	613	125	27.6178	12.6692	22.8168
Lobon	5	1.49	2015	SW101	2015074	2015141	8304	3033	100	349	125	28.8444	13.1196	23.1949
Lobon	5	1.49	2016	SW101	2016074	2016151	12815	4691	100	500	125	28.3598	12.4542	23.215
Lobon	5	1.49	2017	SW101	2017074	2017142	9541	2530	100	347	125	30.6967	12.9874	23.7986
Lobon	5	1.49	2018	SW101	2018074	2018151	10539	3826	100	436	125	28.021	13.0365	22.3827
Lobon	5	1.49	2019	SW101	2019074	2019144	5734	1967	100	261	125	29.1841	12.5023	24.0131
Lobon	5	1.49	2020	SW101	2020074	2020147	11520	3780	100	403	125	28.9486	13.3621	22.8846
Lobon	6	1.41	2001	A353	2001105	2001177	8087	1478	100	460	125	28.0448	13.8634	23.8667
Lobon	6	1.41	2002	A353	2002105	2002170	9146	1803	100	373	125	27.9306	13.6699	23.8585
Lobon	6	1.41	2003	A353	2003105	2003167	6675	2093	100	164	125	29.2137	14.4612	23.8382
Lobon	6	1.41	2004	A353	2004105	2004170	8980	1847	100	551	125	29.2989	13.9126	23.8497
Lobon	6	1.41	2005	A353	2005105	2005165	7062	1888	100	335	125	29.9503	13.7809	24.1934
Lobon	6	1.41	2006	A353	2006105	2006165	7961	2607	100	336	125	30.3557	14.388	23.7257
Lobon	6	1.41	2007	A353	2007105	2007169	10937	3067	100	620	125	28.3535	13.623	23.4213
Lobon	6	1.41	2008	A353	2008105	2008172	9668	1996	100	406	125	27.9164	12.9656	23.4612
Lobon	6	1.41	2009	A353	2009105	2009169	9739	2352	100	360	125	29.5366	13.876	23.7995
Lobon	6	1.41	2010	SW101	2010105	2010160	10185	3779	100	738	125	29.6049	14.2809	23.6798
Lobon	6	1.41	2011	SW101	2011105	2011162	11360	3919	100	529	125	29.8186	13.9191	23.8924
Lobon	6	1.41	2012	SW101	2012105	2012163	6123	2346	100	289	125	29.0885	13.3699	23.8421
Lobon	6	1.41	2013	SW101	2013105	2013167	8912	2710	100	641	125	29.6776	12.8448	24.6262
Lobon	6	1.41	2014	SW101	2014105	2014162	10741	3782	100	613	125	28.7951	13.5563	23.7645
Lobon	6	1.41	2015	SW101	2015105	2015159	8445	2761	100	349	125	30.1361	14.0541	24.188
Lobon	6	1.41	2016	SW101	2016105	2016165	9731	2922	100	500	125	30.153	13.5683	24.2366
Lobon	6	1.41	2017	SW101	2017105	2017157	9330	2741	100	347	125	32.147	14.1683	24.3945
Lobon	6	1.41	2018	SW101	2018105	2018164	10928	3727	100	436	125	29.9574	14.2066	23.2191
Lobon	6	1.41	2019	SW101	2019105	2019160	6116	2461	100	261	125	30.6011	13.7093	24.5678
Lobon	6	1.41	2020	SW101	2020105	2020159	9948	3122	100	403	125	30.6169	14.265	24.0596
Lobon	7	1.63	2001	A353	2001074	2001153	9761	2664	50	460	100	26.9523	13.0248	23.1949
Lobon	7	1.63	2002	A353	2002074	2002154	7731	1024	50	373	100	26.6449	12.8439	22.8378
Lobon	7	1.63	2003	A353	2003074	2003152	4223	417	50	164	100	27.7439	13.486	22.7916
Lobon	7	1.63	2004	A353	2004074	2004157	11848	3532	50	551	100	27.6808	12.8505	23.2416
Lobon	7	1.63	2005	A353	2005074	2005151	6817	1096	50	335	100	28.8051	13.1047	23.3472
Lobon	7	1.63	2006	A353	2006074	2006147	5458	1052	50	336	100	28.9108	13.5935	22.6453
Lobon	7	1.63	2007	A353	2007074	2007155	11727	3558	50	620	100	26.8234	12.4005	22.6397
Lobon	7	1.63	2008	A353	2008074	2008157	10547	2837	50	406	100	26.7995	12.0182	22.7009
Lobon	7	1.63	2009	A353	2009074	2009152	7824	1307	50	360	100	28.4477	12.7033	23.0444
Lobon	7	1.63	2010	A353	2010074	2010152	9747	3139	50	738	100	28.1766	13.2696	22.8009
Lobon	7	1.63	2011	A353	2011074	2011144	11514	4269	50	529	100	28.8252	13.1407	23.2495
Lobon	7	1.63	2012	SW101	2012074	2012156	4752	807	50	289	100	27.7925	12.3411	22.8855
Lobon	7	1.63	2013	SW101	2013074	2013147	7846	2054	50	641	100	28.3341	12.1991	23.4182
Lobon	7	1.63	2014	SW101	2014074	2014141	9745	3282	50	613	100	27.6178	12.6692	22.8168
Lobon	7	1.63	2015	SW101	2015074	2015141	7335	2251	50	349	100	28.8444	13.1196	23.1949
Lobon	7	1.63	2016	SW101	2016074	2016151	11333	3904	50	500	100	28.3598	12.4542	23.215
Lobon	7	1.63	2017	SW101	2017074	2017142	8701	2260	50	347	100	30.6967	12.9874	23.7986
Lobon	7	1.63	2018	SW101	2018074	2018151	8905	2850	50	436	100	28.021	13.0365	22.3827
Lobon	7	1.63	2019	SW101	2019074	2019144	5130	1532	50	261	100	29.1841	12.5023	24.0131
Lobon	7	1.63	2020	SW101	2020074	2020147	10350	3219	50	403	100	28.9486	13.3621	22.8846
Lobon	8	1.49	2001	A353	2001091	2001162	10233	2814	100	460	125	27.5949	13.4137	23.7168
Lobon	8	1.49	2002	A353	2002091	2002164	10008	2449	100	373	125	27.103	13.2284	23.2508
Lobon	8	1.49	2003	A353	2003091	2003159	5215	1777	100	164	125	28.5528	13.9665	23.503
Lobon	8	1.49	2004	A353	2004091	2004162	10662	3100	100	551	125	28.5624	13.3736	23.7015
Lobon	8	1.49	2005	A353	2005091	2005159	7399	1734	100	335	125	29.3305	13.4305	23.9589
Lobon	8	1.49	2006	A353	2006091	2006156	6462	1815	100	336	125	29.7848	14.033	23.3594
Lobon	8	1.49	2007	A353	2007091	2007163	12189	3994	100	620	125	27.5772	13.1122	22.9157
Lobon	8	1.49	2008	A353	2008091	2008164	11800	3548	100	406	125	27.5183	12.5766	23.1533
Lobon	8	1.49	2009	A353	2009091	2009163	10044	2613	100	360	125	28.9137	13.2848	23.5569
Lobon	8	1.49	2010	SW101	2010091	2010154	10206	4087	100	738	125	28.9437	13.7315	23.5005
Lobon	8	1.49	2011	SW101	2011091	2011147	12147	5109	100	529	125	29.5761	13.6294	23.6995
Lobon	8	1.49	2012	SW101	2012091	2012157	6152	1860	100	289	125	28.3609	12.9391	23.3015
Lobon	8	1.49	2013	SW101	2013091	2013154	10277	3416	100	641	125	29.3173	12.5914	24.3721
Lobon	8	1.49	2014	SW101	2014091	2014152	10553	3266	100	613	125	28.3807	13.3274	23.334
Lobon	8	1.49	2015	SW101	2015091	2015150	7506	2042	100	349	125	29.6538	13.7345	23.7675
Lobon	8	1.49	2016	SW101	2016091	2016158	11660	3814	100	500	125	29.3041	13.0371	23.8599
Lobon	8	1.49	2017	SW101	2017091	2017148	9817	2579	100	347	125	31.7041	13.6173	24.4127
Lobon	8	1.49	2018	SW101	2018091	2018157	10942	3838	100	436	125	29.0756	13.6934	22.7741
Lobon	8	1.49	2019	SW101	2019091	2019153	5037	1209	100	261	125	29.7746	13.2482	24.2355
Lobon	8	1.49	2020	SW101	2020091	2020151	11324	3629	100	403	125	29.8498	13.9213	23.4416
Lobon	9	1.46	2001	A353	2001091	2001162	8646	1611	50	460	125	27.5949	13.4137	23.7168
Lobon	9	1.46	2002	A353	2002091	2002164	8346	1188	50	373	125	27.103	13.2284	23.2508
Lobon	9	1.46	2003	A353	2003091	2003159	3403	306	50	164	125	28.5528	13.9665	23.503
Lobon	9	1.46	2004	A353	2004091	2004162	9315	2039	50	551	125	28.5624	13.3736	23.7015
Lobon	9	1.46	2005	A353	2005091	2005159	6099	802	50	335	125	29.3305	13.4305	23.9589
Lobon	9	1.46	2006	A353	2006091	2006156	5329	865	50	336	125	29.7848	14.033	23.3594
Lobon	9	1.46	2007	A353	2007091	2007163	10730	2770	50	620	125	27.5772	13.1122	22.9157
Lobon	9	1.46	2008	A353	2008091	2008164	10427	2312	50	406	125	27.5183	12.5766	23.1533
Lobon	9	1.46	2009	A353	2009091	2009163	8167	1200	50	360	125	28.9137	13.2848	23.5569
Lobon	9	1.46	2010	A353	2010091	2010159	9920	2397	50	738	125	28.9437	13.7315	23.5005
Lobon	9	1.46	2011	A353	2011091	2011153	11390	3624	50	529	125	29.5761	13.6294	23.6995
Lobon	9	1.46	2012	SW101	2012091	2012157	4856	882	50	289	125	28.3609	12.9391	23.3015
Lobon	9	1.46	2013	SW101	2013091	2013154	9191	2468	50	641	125	29.3173	12.5914	24.3721
Lobon	9	1.46	2014	SW101	2014091	2014152	9524	2376	50	613	125	28.3807	13.3274	23.334
Lobon	9	1.46	2015	SW101	2015091	2015150	6752	1394	50	349	125	29.6538	13.7345	23.7675
Lobon	9	1.46	2016	SW101	2016091	2016158	10600	2709	50	500	125	29.3041	13.0371	23.8599
Lobon	9	1.46	2017	SW101	2017091	2017148	9121	2071	50	347	125	31.7041	13.6173	24.4127
Lobon	9	1.46	2018	SW101	2018091	2018157	9899	2833	50	436	125	29.0756	13.6934	22.7741
Lobon	9	1.46	2019	SW101	2019091	2019153	4251	707	50	261	125	29.7746	13.2482	24.2355
Lobon	9	1.46	2020	SW101	2020091	2020151	10303	2889	50	403	125	29.8498	13.9213	23.4416
Lobon	10	1.49	2001	A353	2001105	2001177	6174	735	50	460	100	28.0448	13.8634	23.8667
Lobon	10	1.49	2002	A353	2002105	2002170	6997	788	50	373	100	27.9306	13.6699	23.8585
Lobon	10	1.49	2003	A353	2003105	2003167	3432	431	50	164	100	29.2137	14.4612	23.8382
Lobon	10	1.49	2004	A353	2004105	2004170	7153	1068	50	551	100	29.2989	13.9126	23.8497
Lobon	10	1.49	2005	A353	2005105	2005165	5250	619	50	335	100	29.9503	13.7809	24.1934
Lobon	10	1.49	2006	A353	2006105	2006165	5597	970	50	336	100	30.3557	14.388	23.7257
Lobon	10	1.49	2007	A353	2007105	2007169	8924	1990	50	620	100	28.3535	13.623	23.4213
Lobon	10	1.49	2008	A353	2008105	2008172	7944	1216	50	406	100	27.9164	12.9656	23.4612
Lobon	10	1.49	2009	SW101	2009105	2009163	8054	1860	50	360	100	29.5366	13.876	23.7995
Lobon	10	1.49	2010	SW101	2010105	2010160	8634	3013	50	738	100	29.6049	14.2809	23.6798
Lobon	10	1.49	2011	SW101	2011105	2011162	9703	3000	50	529	100	29.8186	13.9191	23.8924
Lobon	10	1.49	2012	SW101	2012105	2012163	4071	864	50	289	100	29.0885	13.3699	23.8421
Lobon	10	1.49	2013	SW101	2013105	2013167	6979	1640	50	641	100	29.6776	12.8448	24.6262
Lobon	10	1.49	2014	SW101	2014105	2014162	9124	2869	50	613	100	28.7951	13.5563	23.7645
Lobon	10	1.49	2015	SW101	2015105	2015159	6897	1508	50	349	100	30.1361	14.0541	24.188
Lobon	10	1.49	2016	SW101	2016105	2016165	7910	1666	50	500	100	30.153	13.5683	24.2366
Lobon	10	1.49	2017	SW101	2017105	2017157	7994	1724	50	347	100	32.147	14.1683	24.3945
Lobon	10	1.49	2018	SW101	2018105	2018164	9225	2567	50	436	100	29.9574	14.2066	23.2191
Lobon	10	1.49	2019	SW101	2019105	2019160	4036	886	50	261	100	30.6011	13.7093	24.5678
Lobon	10	1.49	2020	SW101	2020105	2020159	8493	1955	50	403	100	30.6169	14.265	24.0596
Lobon	11	1.52	2001	A353	2001074	2001153	8380	2264	50	460	75	26.9523	13.0248	23.1949
Lobon	11	1.52	2002	A353	2002074	2002154	6880	827	50	373	75	26.6449	12.8439	22.8378
Lobon	11	1.52	2003	A353	2003074	2003152	4150	410	50	164	75	27.7439	13.486	22.7916
Lobon	11	1.52	2004	A353	2004074	2004157	10698	3233	50	551	75	27.6808	12.8505	23.2416
Lobon	11	1.52	2005	A353	2005074	2005151	6456	1090	50	335	75	28.8051	13.1047	23.3472
Lobon	11	1.52	2006	A353	2006074	2006147	5114	952	50	336	75	28.9108	13.5935	22.6453
Lobon	11	1.52	2007	A353	2007074	2007155	10717	3290	50	620	75	26.8234	12.4005	22.6397
Lobon	11	1.52	2008	A353	2008074	2008157	9737	2701	50	406	75	26.7995	12.0182	22.7009
Lobon	11	1.52	2009	A353	2009074	2009152	7290	1261	50	360	75	28.4477	12.7033	23.0444
Lobon	11	1.52	2010	A353	2010074	2010152	8318	2543	50	738	75	28.1766	13.2696	22.8009
Lobon	11	1.52	2011	A353	2011074	2011144	10243	3731	50	529	75	28.8252	13.1407	23.2495
Lobon	11	1.52	2012	SW101	2012074	2012156	4172	662	50	289	75	27.7925	12.3411	22.8855
Lobon	11	1.52	2013	SW101	2013074	2013147	6445	1536	50	641	75	28.3341	12.1991	23.4182
Lobon	11	1.52	2014	SW101	2014074	2014141	8341	2721	50	613	75	27.6178	12.6692	22.8168
Lobon	11	1.52	2015	SW101	2015074	2015141	6918	2111	50	349	75	28.8444	13.1196	23.1949
Lobon	11	1.52	2016	SW101	2016074	2016151	10231	3718	50	500	75	28.3598	12.4542	23.215
Lobon	11	1.52	2017	SW101	2017074	2017142	7833	2069	50	347	75	30.6967	12.9874	23.7986
Lobon	11	1.52	2018	SW101	2018074	2018151	8100	2740	50	436	75	28.021	13.0365	22.3827
Lobon	11	1.52	2019	SW101	2019074	2019144	5210	1613	50	261	75	29.1841	12.5023	24.0131
Lobon	11	1.52	2020	SW101	2020074	2020147	9664	3163	50	403	75	28.9486	13.3621	22.8846
Lobon	12	1.61	2001	A353	2001091	2001162	9379	2909	100	460	75	27.5949	13.4137	23.7168
Lobon	12	1.61	2002	A353	2002091	2002164	9058	2410	100	373	75	27.103	13.2284	23.2508
Lobon	12	1.61	2003	A353	2003091	2003159	4794	1613	100	164	75	28.5528	13.9665	23.503
Lobon	12	1.61	2004	A353	2004091	2004162	9939	3202	100	551	75	28.5624	13.3736	23.7015
Lobon	12	1.61	2005	A353	2005091	2005159	6692	1713	100	335	75	29.3305	13.4305	23.9589
Lobon	12	1.61	2006	A353	2006091	2006156	6171	1746	100	336	75	29.7848	14.033	23.3594
Lobon	12	1.61	2007	A353	2007091	2007163	11240	3941	100	620	75	27.5772	13.1122	22.9157
Lobon	12	1.61	2008	A353	2008091	2008164	10539	3391	100	406	75	27.5183	12.5766	23.1533
Lobon	12	1.61	2009	SW101	2009091	2009157	8055	2540	100	360	75	28.9137	13.2848	23.5569
Lobon	12	1.61	2010	SW101	2010091	2010154	8356	3682	100	738	75	28.9437	13.7315	23.5005
Lobon	12	1.61	2011	SW101	2011091	2011147	10030	4523	100	529	75	29.5761	13.6294	23.6995
Lobon	12	1.61	2012	SW101	2012091	2012157	5464	1617	100	289	75	28.3609	12.9391	23.3015
Lobon	12	1.61	2013	SW101	2013091	2013154	8895	3341	100	641	75	29.3173	12.5914	24.3721
Lobon	12	1.61	2014	SW101	2014091	2014152	9287	3346	100	613	75	28.3807	13.3274	23.334
Lobon	12	1.61	2015	SW101	2015091	2015150	6907	2128	100	349	75	29.6538	13.7345	23.7675
Lobon	12	1.61	2016	SW101	2016091	2016158	10009	3809	100	500	75	29.3041	13.0371	23.8599
Lobon	12	1.61	2017	SW101	2017091	2017148	8849	2635	100	347	75	31.7041	13.6173	24.4127
Lobon	12	1.61	2018	SW101	2018091	2018157	9067	3548	100	436	75	29.0756	13.6934	22.7741
Lobon	12	1.61	2019	SW101	2019091	2019153	4968	1224	100	261	75	29.7746	13.2482	24.2355
Lobon	12	1.61	2020	SW101	2020091	2020151	9790	3633	100	403	75	29.8498	13.9213	23.4416
Lobon	13	1.58	2001	A353	2001105	2001177	7718	1587	100	460	75	28.0448	13.8634	23.8667
Lobon	13	1.58	2002	A353	2002105	2002170	8547	1916	100	373	75	27.9306	13.6699	23.8585
Lobon	13	1.58	2003	A353	2003105	2003167	6190	1745	100	164	75	29.2137	14.4612	23.8382
Lobon	13	1.58	2004	A353	2004105	2004170	8367	2141	100	551	75	29.2989	13.9126	23.8497
Lobon	13	1.58	2005	A353	2005105	2005165	7112	1890	100	335	75	29.9503	13.7809	24.1934
Lobon	13	1.58	2006	A353	2006105	2006165	7629	2421	100	336	75	30.3557	14.388	23.7257
Lobon	13	1.58	2007	A353	2007105	2007169	9929	3307	100	620	75	28.3535	13.623	23.4213
Lobon	13	1.58	2008	A353	2008105	2008172	8979	2345	100	406	75	27.9164	12.9656	23.4612
Lobon	13	1.58	2009	A353	2009105	2009169	8761	2296	100	360	75	29.5366	13.876	23.7995
Lobon	13	1.58	2010	SW101	2010105	2010160	8379	3526	100	738	75	29.6049	14.2809	23.6798
Lobon	13	1.58	2011	SW101	2011105	2011162	9697	3823	100	529	75	29.8186	13.9191	23.8924
Lobon	13	1.58	2012	SW101	2012105	2012163	5527	2006	100	289	75	29.0885	13.3699	23.8421
Lobon	13	1.58	2013	SW101	2013105	2013167	7941	2902	100	641	75	29.6776	12.8448	24.6262
Lobon	13	1.58	2014	SW101	2014105	2014162	9351	3707	100	613	75	28.7951	13.5563	23.7645
Lobon	13	1.58	2015	SW101	2015105	2015159	7718	2509	100	349	75	30.1361	14.0541	24.188
Lobon	13	1.58	2016	SW101	2016105	2016165	8750	3109	100	500	75	30.153	13.5683	24.2366
Lobon	13	1.58	2017	SW101	2017105	2017157	8623	2670	100	347	75	32.147	14.1683	24.3945
Lobon	13	1.58	2018	SW101	2018105	2018164	9600	3753	100	436	75	29.9574	14.2066	23.2191
Lobon	13	1.58	2019	SW101	2019105	2019160	5784	2313	100	261	75	30.6011	13.7093	24.5678
Lobon	13	1.58	2020	SW101	2020105	2020159	9084	3141	100	403	75	30.6169	14.265	24.0596
Lobon	14	1.45	2001	A353	2001091	2001162	8644	1606	50	460	125	27.5949	13.4137	23.7168
Lobon	14	1.45	2002	A353	2002091	2002164	8372	1202	50	373	125	27.103	13.2284	23.2508
Lobon	14	1.45	2003	A353	2003091	2003159	3397	302	50	164	125	28.5528	13.9665	23.503
Lobon	14	1.45	2004	A353	2004091	2004162	9323	2037	50	551	125	28.5624	13.3736	23.7015
Lobon	14	1.45	2005	A353	2005091	2005159	6101	807	50	335	125	29.3305	13.4305	23.9589
Lobon	14	1.45	2006	A353	2006091	2006156	5327	865	50	336	125	29.7848	14.033	23.3594
Lobon	14	1.45	2007	A353	2007091	2007163	10733	2764	50	620	125	27.5772	13.1122	22.9157
Lobon	14	1.45	2008	SW101	2008091	2008157	11594	3932	50	406	125	27.5183	12.5766	23.1533
Lobon	14	1.45	2009	SW101	2009091	2009157	8551	1634	50	360	125	28.9137	13.2848	23.5569
Lobon	14	1.45	2010	SW101	2010091	2010154	9489	3468	50	738	125	28.9437	13.7315	23.5005
Lobon	14	1.45	2011	SW101	2011091	2011147	11531	4493	50	529	125	29.5761	13.6294	23.6995
Lobon	14	1.45	2012	SW101	2012091	2012157	4874	892	50	289	125	28.3609	12.9391	23.3015
Lobon	14	1.45	2013	SW101	2013091	2013154	9197	2464	50	641	125	29.3173	12.5914	24.3721
Lobon	14	1.45	2014	SW101	2014091	2014152	9515	2356	50	613	125	28.3807	13.3274	23.334
Lobon	14	1.45	2015	SW101	2015091	2015150	6761	1402	50	349	125	29.6538	13.7345	23.7675
Lobon	14	1.45	2016	SW101	2016091	2016158	10642	2742	50	500	125	29.3041	13.0371	23.8599
Lobon	14	1.45	2017	SW101	2017091	2017148	9113	2069	50	347	125	31.7041	13.6173	24.4127
Lobon	14	1.45	2018	SW101	2018091	2018157	9892	2830	50	436	125	29.0756	13.6934	22.7741
Lobon	14	1.45	2019	SW101	2019091	2019153	4251	707	50	261	125	29.7746	13.2482	24.2355
Lobon	14	1.45	2020	SW101	2020091	2020151	10299	2884	50	403	125	29.8498	13.9213	23.4416
Lobon	15	1.52	2001	A353	2001074	2001153	10227	2494	50	460	125	26.9523	13.0248	23.1949
Lobon	15	1.52	2002	A353	2002074	2002154	8421	1138	50	373	125	26.6449	12.8439	22.8378
Lobon	15	1.52	2003	A353	2003074	2003152	4230	433	50	164	125	27.7439	13.486	22.7916
Lobon	15	1.52	2004	A353	2004074	2004157	12021	3335	50	551	125	27.6808	12.8505	23.2416
Lobon	15	1.52	2005	A353	2005074	2005151	7063	1076	50	335	125	28.8051	13.1047	23.3472
Lobon	15	1.52	2006	A353	2006074	2006147	5502	1084	50	336	125	28.9108	13.5935	22.6453
Lobon	15	1.52	2007	A353	2007074	2007155	11794	3391	50	620	125	26.8234	12.4005	22.6397
Lobon	15	1.52	2008	A353	2008074	2008157	11254	2951	50	406	125	26.7995	12.0182	22.7009
Lobon	15	1.52	2009	A353	2009074	2009152	8209	1382	50	360	125	28.4477	12.7033	23.0444
Lobon	15	1.52	2010	SW101	2010074	2010145	10257	3443	50	738	125	28.1766	13.2696	22.8009
Lobon	15	1.52	2011	SW101	2011074	2011139	12170	5095	50	529	125	28.8252	13.1407	23.2495
Lobon	15	1.52	2012	SW101	2012074	2012156	5039	852	50	289	125	27.7925	12.3411	22.8855
Lobon	15	1.52	2013	SW101	2013074	2013147	7822	1541	50	641	125	28.3341	12.1991	23.4182
Lobon	15	1.52	2014	SW101	2014074	2014141	10255	3034	50	613	125	27.6178	12.6692	22.8168
Lobon	15	1.52	2015	SW101	2015074	2015141	7678	2360	50	349	125	28.8444	13.1196	23.1949
Lobon	15	1.52	2016	SW101	2016074	2016151	12137	3950	50	500	125	28.3598	12.4542	23.215
Lobon	15	1.52	2017	SW101	2017074	2017142	9284	2378	50	347	125	30.6967	12.9874	23.7986
Lobon	15	1.52	2018	SW101	2018074	2018151	9488	2913	50	436	125	28.021	13.0365	22.3827
Lobon	15	1.52	2019	SW101	2019074	2019144	5115	1540	50	261	125	29.1841	12.5023	24.0131
Lobon	15	1.52	2020	SW101	2020074	2020147	10650	3134	50	403	125	28.9486	13.3621	22.8846
Belmez	16	0.98	2001	A353	2001105	2001173	6003	305	50	602	100	28.8279	13.723	25.2432
Belmez	16	0.98	2002	A353	2002105	2002173	6202	261	50	445	100	28.2054	12.7852	25.6601
Belmez	16	0.98	2003	A353	2003105	2003169	5717	228	50	479	100	29.8486	14.4683	26.2454
Belmez	16	0.98	2004	A353	2004105	2004176	5849	539	50	711	100	29.1869	13.1022	25.5568
Belmez	16	0.98	2005	A353	2005105	2005166	3791	374	50	307	100	30.5186	13.8497	26.6093
Belmez	16	0.98	2006	A353	2006105	2006168	4576	752	50	364	100	30.5563	14.1246	24.4743
Belmez	16	0.98	2007	A353	2007105	2007175	6883	864	50	607	100	28.788	13.0607	23.8978
Belmez	16	0.98	2008	SW101	2008105	2008171	7181	1070	50	507	100	27.6803	12.7104	23.4508
Belmez	16	0.98	2009	SW101	2009105	2009167	6020	736	50	337	100	30.2076	13.3967	24.4142
Belmez	16	0.98	2010	SW101	2010105	2010166	7674	2133	50	905	100	29.1279	14.2891	24.1333
Belmez	16	0.98	2011	SW101	2011105	2011164	7652	1718	50	706	100	30.3989	13.2464	23.6273
Belmez	16	0.98	2012	SW101	2012105	2012166	3662	656	50	372	100	29.806	13.2787	24.3634
Belmez	16	0.98	2013	SW101	2013105	2013171	6198	1076	50	605	100	29.2618	12.6727	24.3896
Belmez	16	0.98	2014	SW101	2014105	2014165	7145	1232	50	564	100	28.6847	12.8792	24.371
Belmez	16	0.98	2015	SW101	2015105	2015162	6432	839	50	303	100	30.2399	13.5836	24.0825
Belmez	16	0.98	2016	SW101	2016105	2016170	5162	571	50	357	100	30.2568	13.4661	23.6607
Belmez	16	0.98	2017	SW101	2017105	2017162	6264	751	50	376	100	31.5016	13.5634	24.2639
Belmez	16	0.98	2018	SW101	2018105	2018170	6766	1305	50	522	100	29.5596	12.9814	23.5465
Belmez	16	0.98	2019	SW101	2019105	2019166	3474	486	50	278	100	30.3055	13.0962	24.7492
Belmez	16	0.98	2020	SW101	2020105	2020164	4941	632	50	362	100	30.447	13.3415	24.0983
Belmez	17	1.05	2001	A353	2001074	2001157	8174	1709	50	602	75	27.478	12.7477	24.6939
Belmez	17	1.05	2002	A353	2002074	2002161	6263	290	50	445	75	26.6276	11.7846	24.2636
Belmez	17	1.05	2003	A353	2003074	2003157	5784	286	50	479	75	28.0888	13.2299	25.0327
Belmez	17	1.05	2004	A353	2004074	2004162	8159	1857	50	711	75	27.3907	11.922	24.6416
Belmez	17	1.05	2005	A353	2005074	2005157	4234	254	50	307	75	28.9692	12.9005	25.5607
Belmez	17	1.05	2006	A353	2006074	2006153	4776	704	50	364	75	28.9248	13.1589	23.5612
Belmez	17	1.05	2007	A353	2007074	2007162	9506	2205	50	607	75	26.7729	11.7206	22.6691
Belmez	17	1.05	2008	A353	2008074	2008166	8063	891	50	507	75	26.3173	11.5023	22.7229
Belmez	17	1.05	2009	A353	2009074	2009160	6022	311	50	337	75	28.6322	11.943	23.6374
Belmez	17	1.05	2010	A353	2010074	2010157	7525	1726	50	905	75	27.5706	13.0794	23.4224
Belmez	17	1.05	2011	SW101	2011074	2011144	9387	3956	50	706	75	29.036	12.2958	22.9453
Belmez	17	1.05	2012	SW101	2012074	2012153	4757	624	50	372	75	28.1467	11.9449	23.393
Belmez	17	1.05	2013	SW101	2013074	2013156	7338	1853	50	605	75	27.3327	11.7019	23.1369
Belmez	17	1.05	2014	SW101	2014074	2014147	7384	1683	50	564	75	27.3023	11.7949	23.4098
Belmez	17	1.05	2015	SW101	2015074	2015147	6643	1034	50	303	75	28.6365	12.3664	23.1112
Belmez	17	1.05	2016	SW101	2016074	2016159	5935	645	50	357	75	28.2612	12.0093	22.6977
Belmez	17	1.05	2017	SW101	2017074	2017148	6919	1137	50	376	75	29.8832	12.1121	23.6935
Belmez	17	1.05	2018	SW101	2018074	2018158	8816	2954	50	522	75	27.4164	11.7033	22.6192
Belmez	17	1.05	2019	SW101	2019074	2019157	4088	519	50	278	75	28.6841	11.6598	24.0967
Belmez	17	1.05	2020	SW101	2020074	2020150	5806	745	50	362	75	28.5935	12.279	22.9047
Belmez	18	0.95	2001	A353	2001105	2001173	5477	333	0	602	75	28.8279	13.723	25.2432
Belmez	18	0.95	2002	A353	2002105	2002173	4728	106	0	445	75	28.2054	12.7852	25.6601
Belmez	18	0.95	2003	A353	2003105	2003169	4032	105	0	479	75	29.8486	14.4683	26.2454
Belmez	18	0.95	2004	A353	2004105	2004176	5776	555	0	711	75	29.1869	13.1022	25.5568
Belmez	18	0.95	2005	A353	2005105	2005166	2177	186	0	307	75	30.5186	13.8497	26.6093
Belmez	18	0.95	2006	A353	2006105	2006168	3128	544	0	364	75	30.5563	14.1246	24.4743
Belmez	18	0.95	2007	A353	2007105	2007175	5881	526	0	607	75	28.788	13.0607	23.8978
Belmez	18	0.95	2008	A353	2008105	2008176	4944	337	0	507	75	27.6803	12.7104	23.4508
Belmez	18	0.95	2009	A353	2009105	2009173	3252	101	0	337	75	30.2076	13.3967	24.4142
Belmez	18	0.95	2010	SW101	2010105	2010166	5446	1282	0	905	75	29.1279	14.2891	24.1333
Belmez	18	0.95	2011	SW101	2011105	2011164	6082	1061	0	706	75	30.3989	13.2464	23.6273
Belmez	18	0.95	2012	SW101	2012105	2012166	1912	396	0	372	75	29.806	13.2787	24.3634
Belmez	18	0.95	2013	SW101	2013105	2013171	4851	709	0	605	75	29.2618	12.6727	24.3896
Belmez	18	0.95	2014	SW101	2014105	2014165	4884	638	0	564	75	28.6847	12.8792	24.371
Belmez	18	0.95	2015	SW101	2015105	2015162	3496	230	0	303	75	30.2399	13.5836	24.0825
Belmez	18	0.95	2016	SW101	2016105	2016170	3393	571	0	357	75	30.2568	13.4661	23.6607
Belmez	18	0.95	2017	SW101	2017105	2017162	4409	609	0	376	75	31.5016	13.5634	24.2639
Belmez	18	0.95	2018	SW101	2018105	2018170	5808	875	0	522	75	29.5596	12.9814	23.5465
Belmez	18	0.95	2019	SW101	2019105	2019166	1861	288	0	278	75	30.3055	13.0962	24.7492
Belmez	18	0.95	2020	SW101	2020105	2020164	2663	426	0	362	75	30.447	13.3415	24.0983
Belmez	19	0.94	2001	A353	2001105	2001173	5308	336	0	602	100	28.8279	13.723	25.2432
Belmez	19	0.94	2002	A353	2002105	2002173	4576	109	0	445	100	28.2054	12.7852	25.6601
Belmez	19	0.94	2003	A353	2003105	2003169	3992	117	0	479	100	29.8486	14.4683	26.2454
Belmez	19	0.94	2004	A353	2004105	2004176	6070	503	0	711	100	29.1869	13.1022	25.5568
Belmez	19	0.94	2005	A353	2005105	2005166	2168	174	0	307	100	30.5186	13.8497	26.6093
Belmez	19	0.94	2006	A353	2006105	2006168	3185	590	0	364	100	30.5563	14.1246	24.4743
Belmez	19	0.94	2007	A353	2007105	2007175	5747	360	0	607	100	28.788	13.0607	23.8978
Belmez	19	0.94	2008	A353	2008105	2008176	5344	344	0	507	100	27.6803	12.7104	23.4508
Belmez	19	0.94	2009	A353	2009105	2009173	3420	121	0	337	100	30.2076	13.3967	24.4142
Belmez	19	0.94	2010	SW101	2010105	2010166	6269	1376	0	905	100	29.1279	14.2891	24.1333
Belmez	19	0.94	2011	SW101	2011105	2011164	6885	1129	0	706	100	30.3989	13.2464	23.6273
Belmez	19	0.94	2012	SW101	2012105	2012166	1893	377	0	372	100	29.806	13.2787	24.3634
Belmez	19	0.94	2013	SW101	2013105	2013171	5308	677	0	605	100	29.2618	12.6727	24.3896
Belmez	19	0.94	2014	SW101	2014105	2014165	5395	667	0	564	100	28.6847	12.8792	24.371
Belmez	19	0.94	2015	SW101	2015105	2015162	3780	245	0	303	100	30.2399	13.5836	24.0825
Belmez	19	0.94	2016	SW101	2016105	2016170	3496	678	0	357	100	30.2568	13.4661	23.6607
Belmez	19	0.94	2017	SW101	2017105	2017162	4416	654	0	376	100	31.5016	13.5634	24.2639
Belmez	19	0.94	2018	SW101	2018105	2018170	6430	853	0	522	100	29.5596	12.9814	23.5465
Belmez	19	0.94	2019	SW101	2019105	2019166	1851	305	0	278	100	30.3055	13.0962	24.7492
Belmez	19	0.94	2020	SW101	2020105	2020164	2600	406	0	362	100	30.447	13.3415	24.0983
Belmez	20	1.08	2001	A353	2001105	2001173	6438	657	0	602	125	28.8279	13.723	25.2432
Belmez	20	1.08	2002	A353	2002105	2002173	4864	138	0	445	125	28.2054	12.7852	25.6601
Belmez	20	1.08	2003	A353	2003105	2003169	3889	242	0	479	125	29.8486	14.4683	26.2454
Belmez	20	1.08	2004	A353	2004105	2004176	7426	907	0	711	125	29.1869	13.1022	25.5568
Belmez	20	1.08	2005	A353	2005105	2005166	2216	243	0	307	125	30.5186	13.8497	26.6093
Belmez	20	1.08	2006	A353	2006105	2006168	3306	688	0	364	125	30.5563	14.1246	24.4743
Belmez	20	1.08	2007	A353	2007105	2007175	7031	841	0	607	125	28.788	13.0607	23.8978
Belmez	20	1.08	2008	SW101	2008105	2008171	6907	908	0	507	125	27.6803	12.7104	23.4508
Belmez	20	1.08	2009	SW101	2009105	2009167	4505	573	0	337	125	30.2076	13.3967	24.4142
Belmez	20	1.08	2010	SW101	2010105	2010166	8020	2060	0	905	125	29.1279	14.2891	24.1333
Belmez	20	1.08	2011	SW101	2011105	2011164	8486	1704	0	706	125	30.3989	13.2464	23.6273
Belmez	20	1.08	2012	SW101	2012105	2012166	2003	491	0	372	125	29.806	13.2787	24.3634
Belmez	20	1.08	2013	SW101	2013105	2013171	7099	1126	0	605	125	29.2618	12.6727	24.3896
Belmez	20	1.08	2014	SW101	2014105	2014165	6335	822	0	564	125	28.6847	12.8792	24.371
Belmez	20	1.08	2015	SW101	2015105	2015162	4130	277	0	303	125	30.2399	13.5836	24.0825
Belmez	20	1.08	2016	SW101	2016105	2016170	3648	823	0	357	125	30.2568	13.4661	23.6607
Belmez	20	1.08	2017	SW101	2017105	2017162	4508	807	0	376	125	31.5016	13.5634	24.2639
Belmez	20	1.08	2018	SW101	2018105	2018170	7936	1410	0	522	125	29.5596	12.9814	23.5465
Belmez	20	1.08	2019	SW101	2019105	2019166	1972	420	0	278	125	30.3055	13.0962	24.7492
Belmez	20	1.08	2020	SW101	2020105	2020164	2736	546	0	362	125	30.447	13.3415	24.0983
Belmez	21	1.09	2001	A353	2001105	2001173	6905	456	50	602	125	28.8279	13.723	25.2432
Belmez	21	1.09	2002	A353	2002105	2002173	6828	414	50	445	125	28.2054	12.7852	25.6601
Belmez	21	1.09	2003	A353	2003105	2003169	5892	404	50	479	125	29.8486	14.4683	26.2454
Belmez	21	1.09	2004	A353	2004105	2004176	7072	775	50	711	125	29.1869	13.1022	25.5568
Belmez	21	1.09	2005	A353	2005105	2005166	3787	456	50	307	125	30.5186	13.8497	26.6093
Belmez	21	1.09	2006	A353	2006105	2006168	4783	944	50	364	125	30.5563	14.1246	24.4743
Belmez	21	1.09	2007	A353	2007105	2007175	7957	1301	50	607	125	28.788	13.0607	23.8978
Belmez	21	1.09	2008	A353	2008105	2008176	7134	938	50	507	125	27.6803	12.7104	23.4508
Belmez	21	1.09	2009	A353	2009105	2009173	4937	345	50	337	125	30.2076	13.3967	24.4142
Belmez	21	1.09	2010	A353	2010105	2010173	9121	1806	50	905	125	29.1279	14.2891	24.1333
Belmez	21	1.09	2011	SW101	2011105	2011164	9088	2246	50	706	125	30.3989	13.2464	23.6273
Belmez	21	1.09	2012	SW101	2012105	2012166	3800	786	50	372	125	29.806	13.2787	24.3634
Belmez	21	1.09	2013	SW101	2013105	2013171	7814	1515	50	605	125	29.2618	12.6727	24.3896
Belmez	21	1.09	2014	SW101	2014105	2014165	8553	1663	50	564	125	28.6847	12.8792	24.371
Belmez	21	1.09	2015	SW101	2015105	2015162	7115	1218	50	303	125	30.2399	13.5836	24.0825
Belmez	21	1.09	2016	SW101	2016105	2016170	5346	742	50	357	125	30.2568	13.4661	23.6607
Belmez	21	1.09	2017	SW101	2017105	2017162	6433	889	50	376	125	31.5016	13.5634	24.2639
Belmez	21	1.09	2018	SW101	2018105	2018170	8454	1867	50	522	125	29.5596	12.9814	23.5465
Belmez	21	1.09	2019	SW101	2019105	2019166	3608	628	50	278	125	30.3055	13.0962	24.7492
Belmez	21	1.09	2020	SW101	2020105	2020164	4959	740	50	362	125	30.447	13.3415	24.0983
Belmez	22	0.96	2001	A353	2001091	2001164	6480	614	0	602	75	28.2711	13.2167	25.2335
Belmez	22	0.96	2002	A353	2002091	2002168	4763	151	0	445	75	27.17	12.2726	24.7376
Belmez	22	0.96	2003	A353	2003091	2003163	4244	145	0	479	75	29.0619	13.8589	25.8954
Belmez	22	0.96	2004	A353	2004091	2004169	6508	950	0	711	75	28.3558	12.4934	25.2934
Belmez	22	0.96	2005	A353	2005091	2005162	2285	161	0	307	75	29.7178	13.297	26.2249
Belmez	22	0.96	2006	A353	2006091	2006160	3936	1252	0	364	75	29.8904	13.666	24.1848
Belmez	22	0.96	2007	A353	2007091	2007168	6357	838	0	607	75	27.7822	12.4843	23.1457
Belmez	22	0.96	2008	A353	2008091	2008173	5035	323	0	507	75	27.1035	12.2046	23.1239
Belmez	22	0.96	2009	A353	2009091	2009166	3787	152	0	337	75	29.4076	12.6782	24.2442
Belmez	22	0.96	2010	A353	2010091	2010164	5896	1043	0	905	75	28.4173	13.6457	24.0503
Belmez	22	0.96	2011	A353	2011091	2011159	6538	1032	0	706	75	29.9772	12.8863	23.4086
Belmez	22	0.96	2012	SW101	2012091	2012162	1866	291	0	372	75	28.9102	12.7259	23.8076
Belmez	22	0.96	2013	SW101	2013091	2013165	4983	684	0	605	75	28.3985	12.1487	24.0101
Belmez	22	0.96	2014	SW101	2014091	2014156	5430	527	0	564	75	28.2066	12.5188	24.0299
Belmez	22	0.96	2015	SW101	2015091	2015154	3697	315	0	303	75	29.6279	13.1228	23.7137
Belmez	22	0.96	2016	SW101	2016091	2016163	3975	629	0	357	75	29.269	12.8401	23.2279
Belmez	22	0.96	2017	SW101	2017091	2017154	4897	515	0	376	75	30.9447	12.8711	24.299
Belmez	22	0.96	2018	SW101	2018091	2018165	6099	1123	0	522	75	28.602	12.397	23.067
Belmez	22	0.96	2019	SW101	2019091	2019159	1921	294	0	278	75	29.3944	12.4858	24.3472
Belmez	22	0.96	2020	SW101	2020091	2020157	2851	443	0	362	75	29.5843	12.9431	23.5056
Belmez	23	1.08	2001	A353	2001105	2001173	6388	656	0	602	125	28.8279	13.723	25.2432
Belmez	23	1.08	2002	A353	2002105	2002173	4712	132	0	445	125	28.2054	12.7852	25.6601
Belmez	23	1.08	2003	A353	2003105	2003169	3797	278	0	479	125	29.8486	14.4683	26.2454
Belmez	23	1.08	2004	A353	2004105	2004176	7295	937	0	711	125	29.1869	13.1022	25.5568
Belmez	23	1.08	2005	A353	2005105	2005166	2223	252	0	307	125	30.5186	13.8497	26.6093
Belmez	23	1.08	2006	A353	2006105	2006168	3254	646	0	364	125	30.5563	14.1246	24.4743
Belmez	23	1.08	2007	A353	2007105	2007175	6996	961	0	607	125	28.788	13.0607	23.8978
Belmez	23	1.08	2008	A353	2008105	2008176	5564	551	0	507	125	27.6803	12.7104	23.4508
Belmez	23	1.08	2009	A353	2009105	2009173	3705	384	0	337	125	30.2076	13.3967	24.4142
Belmez	23	1.08	2010	A353	2010105	2010173	8312	1420	0	905	125	29.1279	14.2891	24.1333
Belmez	23	1.08	2011	A353	2011105	2011169	7458	1086	0	706	125	30.3989	13.2464	23.6273
Belmez	23	1.08	2012	SW101	2012105	2012166	1980	455	0	372	125	29.806	13.2787	24.3634
Belmez	23	1.08	2013	SW101	2013105	2013171	7081	1165	0	605	125	29.2618	12.6727	24.3896
Belmez	23	1.08	2014	SW101	2014105	2014165	6119	821	0	564	125	28.6847	12.8792	24.371
Belmez	23	1.08	2015	SW101	2015105	2015162	3856	264	0	303	125	30.2399	13.5836	24.0825
Belmez	23	1.08	2016	SW101	2016105	2016170	3571	746	0	357	125	30.2568	13.4661	23.6607
Belmez	23	1.08	2017	SW101	2017105	2017162	4500	770	0	376	125	31.5016	13.5634	24.2639
Belmez	23	1.08	2018	SW101	2018105	2018170	7928	1456	0	522	125	29.5596	12.9814	23.5465
Belmez	23	1.08	2019	SW101	2019105	2019166	1971	403	0	278	125	30.3055	13.0962	24.7492
Belmez	23	1.08	2020	SW101	2020105	2020164	2746	524	0	362	125	30.447	13.3415	24.0983
Belmez	24	1	2001	A353	2001074	2001157	7110	749	0	602	100	27.478	12.7477	24.6939
Belmez	24	1	2002	A353	2002074	2002161	4960	108	0	445	100	26.6276	11.7846	24.2636
Belmez	24	1	2003	A353	2003074	2003157	4219	122	0	479	100	28.0888	13.2299	25.0327
Belmez	24	1	2004	A353	2004074	2004162	8496	1536	0	711	100	27.3907	11.922	24.6416
Belmez	24	1	2005	A353	2005074	2005157	2553	170	0	307	100	28.9692	12.9005	25.5607
Belmez	24	1	2006	A353	2006074	2006153	2869	929	0	364	100	28.9248	13.1589	23.5612
Belmez	24	1	2007	A353	2007074	2007162	7275	918	0	607	100	26.7729	11.7206	22.6691
Belmez	24	1	2008	A353	2008074	2008166	6810	281	0	507	100	26.3173	11.5023	22.7229
Belmez	24	1	2009	A353	2009074	2009160	3891	120	0	337	100	28.6322	11.943	23.6374
Belmez	24	1	2010	A353	2010074	2010157	7119	1198	0	905	100	27.5706	13.0794	23.4224
Belmez	24	1	2011	A353	2011074	2011149	8813	1990	0	706	100	29.036	12.2958	22.9453
Belmez	24	1	2012	SW101	2012074	2012153	2526	573	0	372	100	28.1467	11.9449	23.393
Belmez	24	1	2013	SW101	2013074	2013156	6388	804	0	605	100	27.3327	11.7019	23.1369
Belmez	24	1	2014	SW101	2014074	2014147	6623	742	0	564	100	27.3023	11.7949	23.4098
Belmez	24	1	2015	SW101	2015074	2015147	5239	472	0	303	100	28.6365	12.3664	23.1112
Belmez	24	1	2016	SW101	2016074	2016158	4676	671	0	357	100	28.2612	12.0093	22.6977
Belmez	24	1	2017	SW101	2017074	2017148	5401	556	0	376	100	29.8832	12.1121	23.6935
Belmez	24	1	2018	SW101	2018074	2018158	7795	1508	0	522	100	27.4164	11.7033	22.6192
Belmez	24	1	2019	SW101	2019074	2019157	2052	364	0	278	100	28.6841	11.6598	24.0967
Belmez	24	1	2020	SW101	2020074	2020150	3770	613	0	362	100	28.5935	12.279	22.9047
Belmez	25	1.02	2001	A353	2001074	2001157	9578	1752	50	602	125	27.478	12.7477	24.6939
Belmez	25	1.02	2002	A353	2002074	2002161	7183	435	50	445	125	26.6276	11.7846	24.2636
Belmez	25	1.02	2003	A353	2003074	2003157	6438	303	50	479	125	28.0888	13.2299	25.0327
Belmez	25	1.02	2004	A353	2004074	2004162	9050	1845	50	711	125	27.3907	11.922	24.6416
Belmez	25	1.02	2005	A353	2005074	2005157	4784	435	50	307	125	28.9692	12.9005	25.5607
Belmez	25	1.02	2006	A353	2006074	2006153	4846	707	50	364	125	28.9248	13.1589	23.5612
Belmez	25	1.02	2007	A353	2007074	2007162	9513	2160	50	607	125	26.7729	11.7206	22.6691
Belmez	25	1.02	2008	A353	2008074	2008166	8977	1164	50	507	125	26.3173	11.5023	22.7229
Belmez	25	1.02	2009	A353	2009074	2009160	6523	414	50	337	125	28.6322	11.943	23.6374
Belmez	25	1.02	2010	A353	2010074	2010157	9125	1948	50	905	125	27.5706	13.0794	23.4224
Belmez	25	1.02	2011	SW101	2011074	2011144	11459	4479	50	706	125	29.036	12.2958	22.9453
Belmez	25	1.02	2012	SW101	2012074	2012153	4991	636	50	372	125	28.1467	11.9449	23.393
Belmez	25	1.02	2013	SW101	2013074	2013156	8753	1942	50	605	125	27.3327	11.7019	23.1369
Belmez	25	1.02	2014	SW101	2014074	2014147	9161	1800	50	564	125	27.3023	11.7949	23.4098
Belmez	25	1.02	2015	SW101	2015074	2015147	7615	1176	50	303	125	28.6365	12.3664	23.1112
Belmez	25	1.02	2016	SW101	2016074	2016159	6968	804	50	357	125	28.2612	12.0093	22.6977
Belmez	25	1.02	2017	SW101	2017074	2017148	8106	1256	50	376	125	29.8832	12.1121	23.6935
Belmez	25	1.02	2018	SW101	2018074	2018158	10252	3037	50	522	125	27.4164	11.7033	22.6192
Belmez	25	1.02	2019	SW101	2019074	2019157	4218	546	50	278	125	28.6841	11.6598	24.0967
Belmez	25	1.02	2020	SW101	2020074	2020150	6252	739	50	362	125	28.5935	12.279	22.9047
Belmez	26	0.82	2001	A353	2001074	2001157	7259	734	50	602	100	27.478	12.7477	24.6939
Belmez	26	0.82	2002	A353	2002074	2002161	5671	141	50	445	100	26.6276	11.7846	24.2636
Belmez	26	0.82	2003	A353	2003074	2003157	5806	155	50	479	100	28.0888	13.2299	25.0327
Belmez	26	0.82	2004	A353	2004074	2004162	6887	907	50	711	100	27.3907	11.922	24.6416
Belmez	26	0.82	2005	A353	2005074	2005157	4433	179	50	307	100	28.9692	12.9005	25.5607
Belmez	26	0.82	2006	A353	2006074	2006153	4811	686	50	364	100	28.9248	13.1589	23.5612
Belmez	26	0.82	2007	A353	2007074	2007162	8131	1151	50	607	100	26.7729	11.7206	22.6691
Belmez	26	0.82	2008	A353	2008074	2008166	7627	558	50	507	100	26.3173	11.5023	22.7229
Belmez	26	0.82	2009	A353	2009074	2009160	6131	222	50	337	100	28.6322	11.943	23.6374
Belmez	26	0.82	2010	A353	2010074	2010157	7035	1084	50	905	100	27.5706	13.0794	23.4224
Belmez	26	0.82	2011	SW101	2011074	2011144	9698	3693	50	706	100	29.036	12.2958	22.9453
Belmez	26	0.82	2012	SW101	2012074	2012153	4981	592	50	372	100	28.1467	11.9449	23.393
Belmez	26	0.82	2013	SW101	2013074	2013156	6353	917	50	605	100	27.3327	11.7019	23.1369
Belmez	26	0.82	2014	SW101	2014074	2014147	7027	957	50	564	100	27.3023	11.7949	23.4098
Belmez	26	0.82	2015	SW101	2015074	2015147	6420	871	50	303	100	28.6365	12.3664	23.1112
Belmez	26	0.82	2016	SW101	2016074	2016159	6585	722	50	357	100	28.2612	12.0093	22.6977
Belmez	26	0.82	2017	SW101	2017074	2017148	7586	1037	50	376	100	29.8832	12.1121	23.6935
Belmez	26	0.82	2018	SW101	2018074	2018158	8147	2010	50	522	100	27.4164	11.7033	22.6192
Belmez	26	0.82	2019	SW101	2019074	2019157	3971	278	50	278	100	28.6841	11.6598	24.0967
Belmez	26	0.82	2020	SW101	2020074	2020150	6020	523	50	362	100	28.5935	12.279	22.9047
Belmez	27	1	2001	A353	2001091	2001164	7077	738	0	602	100	28.2711	13.2167	25.2335
Belmez	27	1	2002	A353	2002091	2002168	5230	200	0	445	100	27.17	12.2726	24.7376
Belmez	27	1	2003	A353	2003091	2003163	4332	174	0	479	100	29.0619	13.8589	25.8954
Belmez	27	1	2004	A353	2004091	2004169	7456	1152	0	711	100	28.3558	12.4934	25.2934
Belmez	27	1	2005	A353	2005091	2005162	2283	188	0	307	100	29.7178	13.297	26.2249
Belmez	27	1	2006	A353	2006091	2006160	4042	1348	0	364	100	29.8904	13.666	24.1848
Belmez	27	1	2007	A353	2007091	2007168	6705	932	0	607	100	27.7822	12.4843	23.1457
Belmez	27	1	2008	A353	2008091	2008173	5536	392	0	507	100	27.1035	12.2046	23.1239
Belmez	27	1	2009	A353	2009091	2009166	4128	276	0	337	100	29.4076	12.6782	24.2442
Belmez	27	1	2010	A353	2010091	2010164	6962	1216	0	905	100	28.4173	13.6457	24.0503
Belmez	27	1	2011	A353	2011091	2011159	7668	1287	0	706	100	29.9772	12.8863	23.4086
Belmez	27	1	2012	SW101	2012091	2012162	2001	399	0	372	100	28.9102	12.7259	23.8076
Belmez	27	1	2013	SW101	2013091	2013165	5853	793	0	605	100	28.3985	12.1487	24.0101
Belmez	27	1	2014	SW101	2014091	2014156	6457	663	0	564	100	28.2066	12.5188	24.0299
Belmez	27	1	2015	SW101	2015091	2015154	4117	371	0	303	100	29.6279	13.1228	23.7137
Belmez	27	1	2016	SW101	2016091	2016163	4050	709	0	357	100	29.269	12.8401	23.2279
Belmez	27	1	2017	SW101	2017091	2017154	4974	582	0	376	100	30.9447	12.8711	24.299
Belmez	27	1	2018	SW101	2018091	2018165	7495	1313	0	522	100	28.602	12.397	23.067
Belmez	27	1	2019	SW101	2019091	2019159	1945	320	0	278	100	29.3944	12.4858	24.3472
Belmez	27	1	2020	SW101	2020091	2020157	2890	496	0	362	100	29.5843	12.9431	23.5056
Cordoba	28	1.25	2001	A353	2001091	2001155	7145	1328	0	518	125	31.8777	16.3767	22.7914
Cordoba	28	1.25	2002	A353	2002091	2002159	5795	832	0	662	125	29.1239	14.4142	19.7137
Cordoba	28	1.25	2003	A353	2003091	2003156	8458	1623	0	695	125	31.5188	15.7492	21.6837
Cordoba	28	1.25	2004	A353	2004091	2004161	9081	2251	0	703	125	30.8533	14.9995	19.9264
Cordoba	28	1.25	2005	A353	2005091	2005156	3719	687	0	537	125	31.3376	14.5604	22.1695
Cordoba	28	1.25	2006	A353	2006091	2006154	5224	797	0	544	125	31.4837	15.6442	19.6898
Cordoba	28	1.25	2007	A353	2007091	2007158	8136	1515	0	613	125	29.7345	15.0624	21.8655
Cordoba	28	1.25	2008	A353	2008091	2008164	7084	1033	0	681	125	29.9619	14.3249	22.4294
Cordoba	28	1.25	2009	SW101	2009091	2009153	4679	1034	0	443	125	31.2655	14.834	22.7741
Cordoba	28	1.25	2010	SW101	2010091	2010152	11130	3185	0	1042	125	30.8528	15.2741	22.6975
Cordoba	28	1.25	2011	SW101	2011091	2011145	10255	3334	0	762	125	32.032	15.7091	23.13
Cordoba	28	1.25	2012	SW101	2012091	2012154	2732	832	0	423	125	31.4274	14.9964	23.0198
Cordoba	28	1.25	2013	SW101	2013091	2013152	9601	2499	0	823	125	30.6721	14.5447	23.5579
Cordoba	28	1.25	2014	SW101	2014091	2014147	4222	995	0	573	125	30.5477	15.268	24.1822
Cordoba	28	1.25	2015	SW101	2015091	2015148	2875	840	0	363	125	32.1746	15.5558	23.5528
Cordoba	28	1.25	2016	SW101	2016091	2016154	8951	1963	0	608	125	31.6431	15.4619	22.7117
Cordoba	28	1.25	2017	SW101	2017091	2017147	8313	1813	0	624	125	33.2787	15.4949	24.3939
Cordoba	28	1.25	2018	SW101	2018091	2018151	8275	2017	0	665	125	30.8609	15.3721	24.2787
Cordoba	28	1.25	2019	SW101	2019091	2019152	3434	883	0	383	125	31.6726	15.103	25.3909
Cordoba	28	1.25	2020	SW101	2020091	2020149	4423	988	0	551	125	31.7706	15.9985	24.8868
Cordoba	29	1.28	2001	A353	2001074	2001144	6813	1172	0	518	100	31.0696	15.9271	22.2696
Cordoba	29	1.28	2002	A353	2002074	2002149	5491	693	0	662	100	28.6313	14.0173	19.4822
Cordoba	29	1.28	2003	A353	2003074	2003146	7163	1405	0	695	100	30.571	15.1808	21.0229
Cordoba	29	1.28	2004	A353	2004074	2004153	9667	2593	0	703	100	29.9523	14.3794	19.4406
Cordoba	29	1.28	2005	A353	2005074	2005150	4027	482	0	537	100	30.6991	14.2033	21.6
Cordoba	29	1.28	2006	A353	2006074	2006143	5394	682	0	544	100	30.6023	15.1617	19.2664
Cordoba	29	1.28	2007	A353	2007074	2007155	7849	1349	0	613	100	28.8575	14.2224	21.4757
Cordoba	29	1.28	2008	A353	2008074	2008154	8219	1397	0	681	100	29.2369	13.5897	22.1023
Cordoba	29	1.28	2009	SW101	2009074	2009143	4631	722	0	443	100	30.522	14.1696	22.2065
Cordoba	29	1.28	2010	SW101	2010074	2010142	10147	2512	0	1042	100	30.0383	14.6762	22.1836
Cordoba	29	1.28	2011	SW101	2011074	2011136	10832	3310	0	762	100	31.2061	15.1766	22.7892
Cordoba	29	1.28	2012	SW101	2012074	2012154	2608	728	0	423	100	30.6981	14.2243	22.6808
Cordoba	29	1.28	2013	SW101	2013074	2013145	8515	1698	0	823	100	29.6514	14.0715	22.6472
Cordoba	29	1.28	2014	SW101	2014074	2014137	4010	562	0	573	100	29.7332	14.5332	23.7159
Cordoba	29	1.28	2015	SW101	2015074	2015140	3192	655	0	363	100	31.2598	14.7855	23.0294
Cordoba	29	1.28	2016	SW101	2016074	2016147	9488	2333	0	608	100	30.6757	14.7304	22.2177
Cordoba	29	1.28	2017	SW101	2017074	2017140	9459	2030	0	624	100	32.2902	14.7701	24.0014
Cordoba	29	1.28	2018	SW101	2018074	2018146	6610	1001	0	665	100	29.7771	14.5715	23.7178
Cordoba	29	1.28	2019	SW101	2019074	2019152	3115	583	0	383	100	30.9883	14.2851	25.1178
Cordoba	29	1.28	2020	SW101	2020074	2020143	5039	821	0	551	100	30.8729	15.4234	24.2981
Cordoba	30	0.95	2001	A353	2001091	2001155	5988	1021	0	518	75	31.8777	16.3767	22.7914
Cordoba	30	0.95	2002	A353	2002091	2002159	5242	584	0	662	75	29.1239	14.4142	19.7137
Cordoba	30	0.95	2003	A353	2003091	2003156	6995	1283	0	695	75	31.5188	15.7492	21.6837
Cordoba	30	0.95	2004	A353	2004091	2004161	8308	1935	0	703	75	30.8533	14.9995	19.9264
Cordoba	30	0.95	2005	A353	2005091	2005156	3483	442	0	537	75	31.3376	14.5604	22.1695
Cordoba	30	0.95	2006	A353	2006091	2006154	4904	572	0	544	75	31.4837	15.6442	19.6898
Cordoba	30	0.95	2007	A353	2007091	2007158	7590	1200	0	613	75	29.7345	15.0624	21.8655
Cordoba	30	0.95	2008	A353	2008091	2008164	6411	741	0	681	75	29.9619	14.3249	22.4294
Cordoba	30	0.95	2009	A353	2009091	2009160	3705	433	0	443	75	31.2655	14.834	22.7741
Cordoba	30	0.95	2010	SW101	2010091	2010152	9271	2696	0	1042	75	30.8528	15.2741	22.6975
Cordoba	30	0.95	2011	SW101	2011091	2011145	8905	2644	0	762	75	32.032	15.7091	23.13
Cordoba	30	0.95	2012	SW101	2012091	2012154	2648	773	0	423	75	31.4274	14.9964	23.0198
Cordoba	30	0.95	2013	SW101	2013091	2013152	8090	1977	0	823	75	30.6721	14.5447	23.5579
Cordoba	30	0.95	2014	SW101	2014091	2014147	3843	504	0	573	75	30.5477	15.268	24.1822
Cordoba	30	0.95	2015	SW101	2015091	2015148	2704	597	0	363	75	32.1746	15.5558	23.5528
Cordoba	30	0.95	2016	SW101	2016091	2016154	8283	1621	0	608	75	31.6431	15.4619	22.7117
Cordoba	30	0.95	2017	SW101	2017091	2017147	7989	1594	0	624	75	33.2787	15.4949	24.3939
Cordoba	30	0.95	2018	SW101	2018091	2018151	6485	1321	0	665	75	30.8609	15.3721	24.2787
Cordoba	30	0.95	2019	SW101	2019091	2019152	3205	579	0	383	75	31.6726	15.103	25.3909
Cordoba	30	0.95	2020	SW101	2020091	2020149	4365	806	0	551	75	31.7706	15.9985	24.8868
Cordoba	31	1.16	2001	A353	2001091	2001155	4737	623	0	518	75	31.8777	16.3767	22.7914
Cordoba	31	1.16	2002	A353	2002091	2002159	4522	321	0	662	75	29.1239	14.4142	19.7137
Cordoba	31	1.16	2003	A353	2003091	2003156	4944	652	0	695	75	31.5188	15.7492	21.6837
Cordoba	31	1.16	2004	A353	2004091	2004161	6950	1202	0	703	75	30.8533	14.9995	19.9264
Cordoba	31	1.16	2005	A353	2005091	2005156	3301	262	0	537	75	31.3376	14.5604	22.1695
Cordoba	31	1.16	2006	A353	2006091	2006154	4603	349	0	544	75	31.4837	15.6442	19.6898
Cordoba	31	1.16	2007	A353	2007091	2007158	7069	899	0	613	75	29.7345	15.0624	21.8655
Cordoba	31	1.16	2008	A353	2008091	2008164	5736	450	0	681	75	29.9619	14.3249	22.4294
Cordoba	31	1.16	2009	A353	2009091	2009160	3461	243	0	443	75	31.2655	14.834	22.7741
Cordoba	31	1.16	2010	A353	2010091	2010157	6928	1224	0	1042	75	30.8528	15.2741	22.6975
Cordoba	31	1.16	2011	SW101	2011091	2011145	7251	1708	0	762	75	32.032	15.7091	23.13
Cordoba	31	1.16	2012	SW101	2012091	2012154	2576	712	0	423	75	31.4274	14.9964	23.0198
Cordoba	31	1.16	2013	SW101	2013091	2013152	6126	1107	0	823	75	30.6721	14.5447	23.5579
Cordoba	31	1.16	2014	SW101	2014091	2014147	3774	367	0	573	75	30.5477	15.268	24.1822
Cordoba	31	1.16	2015	SW101	2015091	2015148	2578	414	0	363	75	32.1746	15.5558	23.5528
Cordoba	31	1.16	2016	SW101	2016091	2016154	7515	1216	0	608	75	31.6431	15.4619	22.7117
Cordoba	31	1.16	2017	SW101	2017091	2017147	7543	1310	0	624	75	33.2787	15.4949	24.3939
Cordoba	31	1.16	2018	SW101	2018091	2018151	4913	711	0	665	75	30.8609	15.3721	24.2787
Cordoba	31	1.16	2019	SW101	2019091	2019152	3114	342	0	383	75	31.6726	15.103	25.3909
Cordoba	31	1.16	2020	SW101	2020091	2020149	4319	636	0	551	75	31.7706	15.9985	24.8868
Cordoba	32	1.12	2001	A353	2001059	2001135	7428	1287	0	518	125	30.3044	15.6559	21.4245
Cordoba	32	1.12	2002	A353	2002059	2002139	5973	828	0	662	125	27.8904	13.5555	18.9611
Cordoba	32	1.12	2003	A353	2003059	2003138	8044	1460	0	695	125	30.0371	14.6236	20.686
Cordoba	32	1.12	2004	A353	2004059	2004146	10429	2755	0	703	125	29.1515	13.7646	18.9589
Cordoba	32	1.12	2005	A353	2005059	2005138	4564	506	0	537	125	29.6974	13.4441	20.9349
Cordoba	32	1.12	2006	A353	2006059	2006137	6412	747	0	544	125	29.7856	14.4424	18.9668
Cordoba	32	1.12	2007	A353	2007059	2007144	9744	2083	0	613	125	28.3507	13.6144	21.152
Cordoba	32	1.12	2008	A353	2008059	2008142	9349	1958	0	681	125	28.6777	13.0223	21.7035
Cordoba	32	1.12	2009	A353	2009059	2009141	4208	369	0	443	125	29.8127	13.748	21.5524
Cordoba	32	1.12	2010	SW101	2010059	2010135	11156	2802	0	1042	125	29.0939	14.1288	21.5293
Cordoba	32	1.12	2011	SW101	2011059	2011131	11508	3383	0	762	125	30.2131	14.5882	22.0109
Cordoba	32	1.12	2012	SW101	2012059	2012154	2625	730	0	423	125	30.0878	13.4987	22.3293
Cordoba	32	1.12	2013	SW101	2013059	2013133	8468	1962	0	823	125	28.7306	13.6642	21.8201
Cordoba	32	1.12	2014	SW101	2014059	2014131	4947	827	0	573	125	29.0703	13.99	23.2114
Cordoba	32	1.12	2015	SW101	2015059	2015140	3332	704	0	363	125	30.7148	14.0633	22.7764
Cordoba	32	1.12	2016	SW101	2016059	2016139	11923	3825	0	608	125	29.869	13.9017	21.9921
Cordoba	32	1.12	2017	SW101	2017059	2017130	10489	2180	0	624	125	31.5236	14.262	23.3585
Cordoba	32	1.12	2018	SW101	2018059	2018135	7857	1460	0	665	125	28.9441	14.2869	22.7607
Cordoba	32	1.12	2019	SW101	2019059	2019135	3858	679	0	383	125	30.3873	13.7197	24.6096
Cordoba	32	1.12	2020	SW101	2020059	2020143	4996	781	0	551	125	30.2978	14.8323	23.8035
Cordoba	33	1.5	2001	A353	2001074	2001144	6581	1013	0	518	125	31.0696	15.9271	22.2696
Cordoba	33	1.5	2002	A353	2002074	2002149	5251	646	0	662	125	28.6313	14.0173	19.4822
Cordoba	33	1.5	2003	A353	2003074	2003146	6435	1109	0	695	125	30.571	15.1808	21.0229
Cordoba	33	1.5	2004	A353	2004074	2004153	9278	2318	0	703	125	29.9523	14.3794	19.4406
Cordoba	33	1.5	2005	A353	2005074	2005150	3978	445	0	537	125	30.6991	14.2033	21.6
Cordoba	33	1.5	2006	A353	2006074	2006143	5365	655	0	544	125	30.6023	15.1617	19.2664
Cordoba	33	1.5	2007	A353	2007074	2007155	7737	1290	0	613	125	28.8575	14.2224	21.4757
Cordoba	33	1.5	2008	A353	2008074	2008154	8019	1256	0	681	125	29.2369	13.5897	22.1023
Cordoba	33	1.5	2009	A353	2009074	2009150	3781	366	0	443	125	30.522	14.1696	22.2065
Cordoba	33	1.5	2010	A353	2010074	2010148	9135	2064	0	1042	125	30.0383	14.6762	22.1836
Cordoba	33	1.5	2011	A353	2011074	2011142	9553	2320	0	762	125	31.2061	15.1766	22.7892
Cordoba	33	1.5	2012	SW101	2012074	2012154	2584	717	0	423	125	30.6981	14.2243	22.6808
Cordoba	33	1.5	2013	SW101	2013074	2013145	7717	1299	0	823	125	29.6514	14.0715	22.6472
Cordoba	33	1.5	2014	SW101	2014074	2014137	4030	557	0	573	125	29.7332	14.5332	23.7159
Cordoba	33	1.5	2015	SW101	2015074	2015140	3193	604	0	363	125	31.2598	14.7855	23.0294
Cordoba	33	1.5	2016	SW101	2016074	2016147	9463	2321	0	608	125	30.6757	14.7304	22.2177
Cordoba	33	1.5	2017	SW101	2017074	2017140	9316	1955	0	624	125	32.2902	14.7701	24.0014
Cordoba	33	1.5	2018	SW101	2018074	2018146	6170	834	0	665	125	29.7771	14.5715	23.7178
Cordoba	33	1.5	2019	SW101	2019074	2019152	3095	520	0	383	125	30.9883	14.2851	25.1178
Cordoba	33	1.5	2020	SW101	2020074	2020143	5012	760	0	551	125	30.8729	15.4234	24.2981
Cordoba	34	1.47	2001	A353	2001074	2001144	7872	1599	0	518	100	31.0696	15.9271	22.2696
Cordoba	34	1.47	2002	A353	2002074	2002149	5972	875	0	662	100	28.6313	14.0173	19.4822
Cordoba	34	1.47	2003	A353	2003074	2003146	8619	1976	0	695	100	30.571	15.1808	21.0229
Cordoba	34	1.47	2004	A353	2004074	2004153	10401	3143	0	703	100	29.9523	14.3794	19.4406
Cordoba	34	1.47	2005	A353	2005074	2005150	4104	576	0	537	100	30.6991	14.2033	21.6
Cordoba	34	1.47	2006	A353	2006074	2006143	5561	808	0	544	100	30.6023	15.1617	19.2664
Cordoba	34	1.47	2007	A353	2007074	2007155	8123	1531	0	613	100	28.8575	14.2224	21.4757
Cordoba	34	1.47	2008	A353	2008074	2008154	8589	1657	0	681	100	29.2369	13.5897	22.1023
Cordoba	34	1.47	2009	A353	2009074	2009150	3949	479	0	443	100	30.522	14.1696	22.2065
Cordoba	34	1.47	2010	SW101	2010074	2010142	11739	3340	0	1042	100	30.0383	14.6762	22.1836
Cordoba	34	1.47	2011	SW101	2011074	2011136	11771	4001	0	762	100	31.2061	15.1766	22.7892
Cordoba	34	1.47	2012	SW101	2012074	2012154	2630	756	0	423	100	30.6981	14.2243	22.6808
Cordoba	34	1.47	2013	SW101	2013074	2013145	10413	2465	0	823	100	29.6514	14.0715	22.6472
Cordoba	34	1.47	2014	SW101	2014074	2014137	4095	685	0	573	100	29.7332	14.5332	23.7159
Cordoba	34	1.47	2015	SW101	2015074	2015140	3265	793	0	363	100	31.2598	14.7855	23.0294
Cordoba	34	1.47	2016	SW101	2016074	2016147	9592	2418	0	608	100	30.6757	14.7304	22.2177
Cordoba	34	1.47	2017	SW101	2017074	2017140	9675	2184	0	624	100	32.2902	14.7701	24.0014
Cordoba	34	1.47	2018	SW101	2018074	2018146	7647	1338	0	665	100	29.7771	14.5715	23.7178
Cordoba	34	1.47	2019	SW101	2019074	2019152	3165	735	0	383	100	30.9883	14.2851	25.1178
Cordoba	34	1.47	2020	SW101	2020074	2020143	5051	904	0	551	100	30.8729	15.4234	24.2981
Cordoba	35	0.91	2001	A353	2001074	2001144	7905	1589	0	518	125	31.0696	15.9271	22.2696
Cordoba	35	0.91	2002	A353	2002074	2002149	5885	894	0	662	125	28.6313	14.0173	19.4822
Cordoba	35	0.91	2003	A353	2003074	2003146	8434	1894	0	695	125	30.571	15.1808	21.0229
Cordoba	35	0.91	2004	A353	2004074	2004153	10261	3036	0	703	125	29.9523	14.3794	19.4406
Cordoba	35	0.91	2005	A353	2005074	2005150	4099	584	0	537	125	30.6991	14.2033	21.6
Cordoba	35	0.91	2006	A353	2006074	2006143	5576	814	0	544	125	30.6023	15.1617	19.2664
Cordoba	35	0.91	2007	A353	2007074	2007155	8099	1524	0	613	125	28.8575	14.2224	21.4757
Cordoba	35	0.91	2008	A353	2008074	2008154	8487	1591	0	681	125	29.2369	13.5897	22.1023
Cordoba	35	0.91	2009	A353	2009074	2009150	4048	550	0	443	125	30.522	14.1696	22.2065
Cordoba	35	0.91	2010	SW101	2010074	2010142	11849	3276	0	1042	125	30.0383	14.6762	22.1836
Cordoba	35	0.91	2011	SW101	2011074	2011136	11760	3996	0	762	125	31.2061	15.1766	22.7892
Cordoba	35	0.91	2012	SW101	2012074	2012154	2612	745	0	423	125	30.6981	14.2243	22.6808
Cordoba	35	0.91	2013	SW101	2013074	2013145	10276	2378	0	823	125	29.6514	14.0715	22.6472
Cordoba	35	0.91	2014	SW101	2014074	2014137	4217	816	0	573	125	29.7332	14.5332	23.7159
Cordoba	35	0.91	2015	SW101	2015074	2015140	3294	788	0	363	125	31.2598	14.7855	23.0294
Cordoba	35	0.91	2016	SW101	2016074	2016147	9580	2411	0	608	125	30.6757	14.7304	22.2177
Cordoba	35	0.91	2017	SW101	2017074	2017140	9567	2152	0	624	125	32.2902	14.7701	24.0014
Cordoba	35	0.91	2018	SW101	2018074	2018146	7542	1298	0	665	125	29.7771	14.5715	23.7178
Cordoba	35	0.91	2019	SW101	2019074	2019152	3162	716	0	383	125	30.9883	14.2851	25.1178
Cordoba	35	0.91	2020	SW101	2020074	2020143	5048	890	0	551	125	30.8729	15.4234	24.2981
Cordoba	36	1.34	2001	A353	2001059	2001135	5055	656	0	518	75	30.3044	15.6559	21.4245
Cordoba	36	1.34	2002	A353	2002059	2002139	5454	566	0	662	75	27.8904	13.5555	18.9611
Cordoba	36	1.34	2003	A353	2003059	2003138	6099	672	0	695	75	30.0371	14.6236	20.686
Cordoba	36	1.34	2004	A353	2004059	2004146	9302	2043	0	703	75	29.1515	13.7646	18.9589
Cordoba	36	1.34	2005	A353	2005059	2005138	4394	373	0	537	75	29.6974	13.4441	20.9349
Cordoba	36	1.34	2006	A353	2006059	2006137	6143	502	0	544	75	29.7856	14.4424	18.9668
Cordoba	36	1.34	2007	A353	2007059	2007144	9522	1876	0	613	75	28.3507	13.6144	21.152
Cordoba	36	1.34	2008	A353	2008059	2008142	8680	1563	0	681	75	28.6777	13.0223	21.7035
Cordoba	36	1.34	2009	A353	2009059	2009141	3864	160	0	443	75	29.8127	13.748	21.5524
Cordoba	36	1.34	2010	A353	2010059	2010142	7903	1197	0	1042	75	29.0939	14.1288	21.5293
Cordoba	36	1.34	2011	SW101	2011059	2011131	9003	2196	0	762	75	30.2131	14.5882	22.0109
Cordoba	36	1.34	2012	SW101	2012059	2012154	2579	692	0	423	75	30.0878	13.4987	22.3293
Cordoba	36	1.34	2013	SW101	2013059	2013133	5922	1054	0	823	75	28.7306	13.6642	21.8201
Cordoba	36	1.34	2014	SW101	2014059	2014131	4526	362	0	573	75	29.0703	13.99	23.2114
Cordoba	36	1.34	2015	SW101	2015059	2015140	3116	461	0	363	75	30.7148	14.0633	22.7764
Cordoba	36	1.34	2016	SW101	2016059	2016139	11960	3836	0	608	75	29.869	13.9017	21.9921
Cordoba	36	1.34	2017	SW101	2017059	2017130	8940	1542	0	624	75	31.5236	14.262	23.3585
Cordoba	36	1.34	2018	SW101	2018059	2018135	6058	719	0	665	75	28.9441	14.2869	22.7607
Cordoba	36	1.34	2019	SW101	2019059	2019135	3659	371	0	383	75	30.3873	13.7197	24.6096
Cordoba	36	1.34	2020	SW101	2020059	2020143	4965	646	0	551	75	30.2978	14.8323	23.8035
Cordoba	37	0.89	2001	A353	2001074	2001144	7274	1332	0	518	75	31.0696	15.9271	22.2696
Cordoba	37	0.89	2002	A353	2002074	2002149	5694	745	0	662	75	28.6313	14.0173	19.4822
Cordoba	37	0.89	2003	A353	2003074	2003146	7665	1622	0	695	75	30.571	15.1808	21.0229
Cordoba	37	0.89	2004	A353	2004074	2004153	9893	2789	0	703	75	29.9523	14.3794	19.4406
Cordoba	37	0.89	2005	A353	2005074	2005150	4124	554	0	537	75	30.6991	14.2033	21.6
Cordoba	37	0.89	2006	A353	2006074	2006143	5551	744	0	544	75	30.6023	15.1617	19.2664
Cordoba	37	0.89	2007	A353	2007074	2007155	7997	1448	0	613	75	28.8575	14.2224	21.4757
Cordoba	37	0.89	2008	A353	2008074	2008154	8230	1424	0	681	75	29.2369	13.5897	22.1023
Cordoba	37	0.89	2009	A353	2009074	2009150	3767	306	0	443	75	30.522	14.1696	22.2065
Cordoba	37	0.89	2010	A353	2010074	2010148	10194	2602	0	1042	75	30.0383	14.6762	22.1836
Cordoba	37	0.89	2011	A353	2011074	2011142	10361	2867	0	762	75	31.2061	15.1766	22.7892
Cordoba	37	0.89	2012	SW101	2012074	2012154	2615	744	0	423	75	30.6981	14.2243	22.6808
Cordoba	37	0.89	2013	SW101	2013074	2013145	8789	2080	0	823	75	29.6514	14.0715	22.6472
Cordoba	37	0.89	2014	SW101	2014074	2014137	3886	484	0	573	75	29.7332	14.5332	23.7159
Cordoba	37	0.89	2015	SW101	2015074	2015140	3261	703	0	363	75	31.2598	14.7855	23.0294
Cordoba	37	0.89	2016	SW101	2016074	2016147	9553	2375	0	608	75	30.6757	14.7304	22.2177
Cordoba	37	0.89	2017	SW101	2017074	2017140	9295	1983	0	624	75	32.2902	14.7701	24.0014
Cordoba	37	0.89	2018	SW101	2018074	2018146	6764	1102	0	665	75	29.7771	14.5715	23.7178
Cordoba	37	0.89	2019	SW101	2019074	2019152	3125	623	0	383	75	30.9883	14.2851	25.1178
Cordoba	37	0.89	2020	SW101	2020074	2020143	4987	791	0	551	75	30.8729	15.4234	24.2981
Cordoba	38	0.64	2001	A353	2001059	2001135	5418	681	0	518	100	30.3044	15.6559	21.4245
Cordoba	38	0.64	2002	A353	2002059	2002139	5495	612	0	662	100	27.8904	13.5555	18.9611
Cordoba	38	0.64	2003	A353	2003059	2003138	6121	649	0	695	100	30.0371	14.6236	20.686
Cordoba	38	0.64	2004	A353	2004059	2004146	9576	2096	0	703	100	29.1515	13.7646	18.9589
Cordoba	38	0.64	2005	A353	2005059	2005138	4533	446	0	537	100	29.6974	13.4441	20.9349
Cordoba	38	0.64	2006	A353	2006059	2006137	6118	528	0	544	100	29.7856	14.4424	18.9668
Cordoba	38	0.64	2007	A353	2007059	2007144	9511	1873	0	613	100	28.3507	13.6144	21.152
Cordoba	38	0.64	2008	A353	2008059	2008142	9057	1684	0	681	100	28.6777	13.0223	21.7035
Cordoba	38	0.64	2009	SW101	2009059	2009135	4671	320	0	443	100	29.8127	13.748	21.5524
Cordoba	38	0.64	2010	SW101	2010059	2010135	9141	1952	0	1042	100	29.0939	14.1288	21.5293
Cordoba	38	0.64	2011	SW101	2011059	2011131	9674	2230	0	762	100	30.2131	14.5882	22.0109
Cordoba	38	0.64	2012	SW101	2012059	2012154	2579	684	0	423	100	30.0878	13.4987	22.3293
Cordoba	38	0.64	2013	SW101	2013059	2013133	6206	993	0	823	100	28.7306	13.6642	21.8201
Cordoba	38	0.64	2014	SW101	2014059	2014131	4649	398	0	573	100	29.0703	13.99	23.2114
Cordoba	38	0.64	2015	SW101	2015059	2015140	3140	452	0	363	100	30.7148	14.0633	22.7764
Cordoba	38	0.64	2016	SW101	2016059	2016139	11958	3848	0	608	100	29.869	13.9017	21.9921
Cordoba	38	0.64	2017	SW101	2017059	2017130	9618	1691	0	624	100	31.5236	14.262	23.3585
Cordoba	38	0.64	2018	SW101	2018059	2018135	6311	809	0	665	100	28.9441	14.2869	22.7607
Cordoba	38	0.64	2019	SW101	2019059	2019135	3692	381	0	383	100	30.3873	13.7197	24.6096
Cordoba	38	0.64	2020	SW101	2020059	2020143	5002	715	0	551	100	30.2978	14.8323	23.8035
Baza	39	0.74	2001	A353	2001105	2001174	5088	256	0	474	75	29.2568	12.3038	24.0749
Baza	39	0.74	2002	A353	2002105	2002175	3825	1246	0	314	75	28.4481	11.5437	23.3596
Baza	39	0.74	2003	A353	2003105	2003172	3316	166	0	373	75	30.0721	11.8612	23.4989
Baza	39	0.74	2004	A353	2004105	2004179	2775	133	0	394	75	28.8825	11.8902	23.4705
Baza	39	0.74	2005	A353	2005105	2005168	798	41	0	213	75	30.141	11.841	25.0415
Baza	39	0.74	2006	A353	2006105	2006172	2895	353	0	323	75	29.8142	12.2678	24.1852
Baza	39	0.74	2007	A353	2007105	2007175	1879	65	0	347	75	28.4082	11.5486	24.6071
Baza	39	0.74	2008	A353	2008105	2008177	1117	92	0	251	75	28.3071	11.9251	24.4038
Baza	39	0.74	2009	A353	2009105	2009173	2381	41	0	366	75	29.7426	11.9967	25.1689
Baza	39	0.74	2010	SW101	2010105	2010169	3865	306	0	595	75	29.0721	11.924	24.8601
Baza	39	0.74	2011	SW101	2011105	2011169	4586	772	0	455	75	29.5672	11.6202	24.259
Baza	39	0.74	2012	SW101	2012105	2012167	1567	248	0	277	75	30.824	11.753	25.3453
Baza	39	0.74	2013	SW101	2013105	2013172	3793	301	0	647	75	28.8956	10.7585	23.0858
Baza	39	0.74	2014	SW101	2014105	2014165	2981	233	0	325	75	29.6049	11.5366	24.8098
Baza	39	0.74	2015	SW101	2015105	2015164	832	164	0	247	75	30.6716	11.9568	24.6896
Baza	39	0.74	2016	SW101	2016105	2016170	553	206	0	198	75	30.1131	11.3246	23.9301
Baza	39	0.74	2017	SW101	2017105	2017163	2856	197	0	269	75	31.7033	11.9683	23.2415
Baza	39	0.74	2018	SW101	2018105	2018171	4549	260	0	527	75	28.8022	11.2869	22.9787
Baza	39	0.74	2019	SW101	2019105	2019167	2352	146	0	392	75	29.9661	12.0175	24.1727
Baza	39	0.74	2020	SW101	2020105	2020165	4326	282	0	399	75	29.9005	11.6667	24.6956
Baza	40	0.72	2001	A353	2001121	2001184	4967	139	0	474	125	30.006	12.9275	24.097
Baza	40	0.72	2002	A353	2002121	2002185	2828	355	0	314	125	28.9108	12.1204	23.1683
Baza	40	0.72	2003	A353	2003121	2003182	3062	87	0	373	125	30.982	12.4976	23.7162
Baza	40	0.72	2004	A353	2004121	2004188	2714	283	0	394	125	29.8431	12.4467	23.5437
Baza	40	0.72	2005	A353	2005121	2005180	726	57	0	213	125	30.8407	12.291	24.9198
Baza	40	0.72	2006	A353	2006121	2006181	2855	205	0	323	125	30.5868	12.7503	24.4689
Baza	40	0.72	2007	A353	2007121	2007183	1811	97	0	347	125	29.2844	12.0677	25.1138
Baza	40	0.72	2008	A353	2008121	2008191	816	73	0	251	125	28.9683	12.4868	24.4862
Baza	40	0.72	2009	A353	2009121	2009181	2001	34	0	366	125	30.8431	12.5856	25.4114
Baza	40	0.72	2010	A353	2010121	2010188	3208	67	0	595	125	29.7994	12.3078	25.3048
Baza	40	0.72	2011	A353	2011121	2011184	3390	159	0	455	125	30.5461	12.1569	24.9305
Baza	40	0.72	2012	SW101	2012121	2012174	1410	231	0	277	125	32.0808	12.2491	25.7449
Baza	40	0.72	2013	SW101	2013121	2013182	3937	520	0	647	125	29.6341	11.2204	23.4772
Baza	40	0.72	2014	SW101	2014121	2014176	2825	249	0	325	125	30.188	11.9539	24.8269
Baza	40	0.72	2015	SW101	2015121	2015176	796	170	0	247	125	31.4737	12.5018	24.9329
Baza	40	0.72	2016	SW101	2016121	2016183	582	183	0	198	125	30.8772	11.7299	24.2443
Baza	40	0.72	2017	SW101	2017121	2017174	2215	147	0	269	125	32.6527	12.4431	23.5862
Baza	40	0.72	2018	SW101	2018121	2018180	3381	253	0	527	125	29.5838	11.7257	23.309
Baza	40	0.72	2019	SW101	2019121	2019176	2161	215	0	392	125	30.9677	12.5036	24.6928
Baza	40	0.72	2020	SW101	2020121	2020176	3258	239	0	399	125	30.8952	12.0054	25.1485
Baza	41	0.72	2001	A353	2001091	2001166	6984	740	0	474	125	28.7284	11.703	24.1391
Baza	41	0.72	2002	A353	2002091	2002171	3321	1348	0	314	125	27.4254	10.9838	22.7888
Baza	41	0.72	2003	A353	2003091	2003166	3024	126	0	373	125	29.2487	11.3086	23.2939
Baza	41	0.72	2004	A353	2004091	2004173	3134	209	0	394	125	28.0624	11.2381	23.2386
Baza	41	0.72	2005	A353	2005091	2005163	835	49	0	213	125	29.3731	11.332	24.9112
Baza	41	0.72	2006	A353	2006091	2006171	2905	351	0	323	125	29.334	11.8173	24.0777
Baza	41	0.72	2007	A353	2007091	2007170	2190	87	0	347	125	27.3335	11.0416	23.799
Baza	41	0.72	2008	A353	2008091	2008173	1305	91	0	251	125	27.7299	11.4046	24.2122
Baza	41	0.72	2009	A353	2009091	2009167	2461	51	0	366	125	28.9203	11.4406	25.0569
Baza	41	0.72	2010	A353	2010091	2010169	3732	107	0	595	125	28.2975	11.367	24.6482
Baza	41	0.72	2011	A353	2011091	2011167	4270	527	0	455	125	29.2878	11.2041	24.068
Baza	41	0.72	2012	SW101	2012091	2012162	1916	547	0	277	125	29.9487	11.2538	24.967
Baza	41	0.72	2013	SW101	2013091	2013167	4352	235	0	647	125	28.1533	10.2939	22.6939
Baza	41	0.72	2014	SW101	2014091	2014157	3024	503	0	325	125	29.1233	11.1518	24.4523
Baza	41	0.72	2015	SW101	2015091	2015158	883	146	0	247	125	29.9173	11.468	24.2274
Baza	41	0.72	2016	SW101	2016091	2016162	644	158	0	198	125	29.1944	10.7624	23.5843
Baza	41	0.72	2017	SW101	2017091	2017156	2654	170	0	269	125	31.0959	11.2812	23.2985
Baza	41	0.72	2018	SW101	2018091	2018167	5084	253	0	527	125	27.9508	10.802	22.5619
Baza	41	0.72	2019	SW101	2019091	2019163	2305	162	0	392	125	29.0447	11.4041	23.8396
Baza	41	0.72	2020	SW101	2020091	2020159	4631	213	0	399	125	29.0736	11.3091	24.2355
Baza	42	0.71	2001	A353	2001121	2001184	4782	111	0	474	100	30.006	12.9275	24.097
Baza	42	0.71	2002	A353	2002121	2002185	2840	332	0	314	100	28.9108	12.1204	23.1683
Baza	42	0.71	2003	A353	2003121	2003182	3054	92	0	373	100	30.982	12.4976	23.7162
Baza	42	0.71	2004	A353	2004121	2004188	2697	297	0	394	100	29.8431	12.4467	23.5437
Baza	42	0.71	2005	A353	2005121	2005180	724	56	0	213	100	30.8407	12.291	24.9198
Baza	42	0.71	2006	A353	2006121	2006181	2852	201	0	323	100	30.5868	12.7503	24.4689
Baza	42	0.71	2007	A353	2007121	2007183	1830	105	0	347	100	29.2844	12.0677	25.1138
Baza	42	0.71	2008	SW101	2008121	2008186	951	167	0	251	100	28.9683	12.4868	24.4862
Baza	42	0.71	2009	SW101	2009121	2009174	2169	135	0	366	100	30.8431	12.5856	25.4114
Baza	42	0.71	2010	SW101	2010121	2010182	3649	289	0	595	100	29.7994	12.3078	25.3048
Baza	42	0.71	2011	SW101	2011121	2011177	4096	577	0	455	100	30.5461	12.1569	24.9305
Baza	42	0.71	2012	SW101	2012121	2012174	1413	229	0	277	100	32.0808	12.2491	25.7449
Baza	42	0.71	2013	SW101	2013121	2013182	3899	530	0	647	100	29.6341	11.2204	23.4772
Baza	42	0.71	2014	SW101	2014121	2014176	2808	294	0	325	100	30.188	11.9539	24.8269
Baza	42	0.71	2015	SW101	2015121	2015176	789	159	0	247	100	31.4737	12.5018	24.9329
Baza	42	0.71	2016	SW101	2016121	2016183	578	180	0	198	100	30.8772	11.7299	24.2443
Baza	42	0.71	2017	SW101	2017121	2017174	2156	143	0	269	100	32.6527	12.4431	23.5862
Baza	42	0.71	2018	SW101	2018121	2018180	3301	260	0	527	100	29.5838	11.7257	23.309
Baza	42	0.71	2019	SW101	2019121	2019176	2085	191	0	392	100	30.9677	12.5036	24.6928
Baza	42	0.71	2020	SW101	2020121	2020176	3153	239	0	399	100	30.8952	12.0054	25.1485
Baza	43	0.79	2001	A353	2001091	2001166	6932	770	0	474	100	28.7284	11.703	24.1391
Baza	43	0.79	2002	A353	2002091	2002171	3272	1321	0	314	100	27.4254	10.9838	22.7888
Baza	43	0.79	2003	A353	2003091	2003166	3195	158	0	373	100	29.2487	11.3086	23.2939
Baza	43	0.79	2004	A353	2004091	2004173	3205	241	0	394	100	28.0624	11.2381	23.2386
Baza	43	0.79	2005	A353	2005091	2005163	851	65	0	213	100	29.3731	11.332	24.9112
Baza	43	0.79	2006	A353	2006091	2006171	2929	371	0	323	100	29.334	11.8173	24.0777
Baza	43	0.79	2007	A353	2007091	2007170	2239	120	0	347	100	27.3335	11.0416	23.799
Baza	43	0.79	2008	A353	2008091	2008173	1304	85	0	251	100	27.7299	11.4046	24.2122
Baza	43	0.79	2009	SW101	2009091	2009162	2572	137	0	366	100	28.9203	11.4406	25.0569
Baza	43	0.79	2010	SW101	2010091	2010161	4330	367	0	595	100	28.2975	11.367	24.6482
Baza	43	0.79	2011	SW101	2011091	2011160	5237	651	0	455	100	29.2878	11.2041	24.068
Baza	43	0.79	2012	SW101	2012091	2012162	1875	510	0	277	100	29.9487	11.2538	24.967
Baza	43	0.79	2013	SW101	2013091	2013167	4743	240	0	647	100	28.1533	10.2939	22.6939
Baza	43	0.79	2014	SW101	2014091	2014157	3085	507	0	325	100	29.1233	11.1518	24.4523
Baza	43	0.79	2015	SW101	2015091	2015158	906	171	0	247	100	29.9173	11.468	24.2274
Baza	43	0.79	2016	SW101	2016091	2016162	654	167	0	198	100	29.1944	10.7624	23.5843
Baza	43	0.79	2017	SW101	2017091	2017156	2713	174	0	269	100	31.0959	11.2812	23.2985
Baza	43	0.79	2018	SW101	2018091	2018167	5331	294	0	527	100	27.9508	10.802	22.5619
Baza	43	0.79	2019	SW101	2019091	2019163	2368	199	0	392	100	29.0447	11.4041	23.8396
Baza	43	0.79	2020	SW101	2020091	2020159	4737	214	0	399	100	29.0736	11.3091	24.2355
Baza	44	0.63	2001	A353	2001091	2001166	5418	325	0	474	75	28.7284	11.703	24.1391
Baza	44	0.63	2002	A353	2002091	2002171	3279	1281	0	314	75	27.4254	10.9838	22.7888
Baza	44	0.63	2003	A353	2003091	2003166	2806	125	0	373	75	29.2487	11.3086	23.2939
Baza	44	0.63	2004	A353	2004091	2004173	2962	142	0	394	75	28.0624	11.2381	23.2386
Baza	44	0.63	2005	A353	2005091	2005163	824	32	0	213	75	29.3731	11.332	24.9112
Baza	44	0.63	2006	A353	2006091	2006171	2856	345	0	323	75	29.334	11.8173	24.0777
Baza	44	0.63	2007	A353	2007091	2007170	2142	49	0	347	75	27.3335	11.0416	23.799
Baza	44	0.63	2008	A353	2008091	2008173	1301	98	0	251	75	27.7299	11.4046	24.2122
Baza	44	0.63	2009	SW101	2009091	2009162	2373	112	0	366	75	28.9203	11.4406	25.0569
Baza	44	0.63	2010	SW101	2010091	2010161	2974	289	0	595	75	28.2975	11.367	24.6482
Baza	44	0.63	2011	SW101	2011091	2011160	3977	459	0	455	75	29.2878	11.2041	24.068
Baza	44	0.63	2012	SW101	2012091	2012162	1826	464	0	277	75	29.9487	11.2538	24.967
Baza	44	0.63	2013	SW101	2013091	2013167	3434	239	0	647	75	28.1533	10.2939	22.6939
Baza	44	0.63	2014	SW101	2014091	2014157	2695	460	0	325	75	29.1233	11.1518	24.4523
Baza	44	0.63	2015	SW101	2015091	2015158	846	101	0	247	75	29.9173	11.468	24.2274
Baza	44	0.63	2016	SW101	2016091	2016162	621	136	0	198	75	29.1944	10.7624	23.5843
Baza	44	0.63	2017	SW101	2017091	2017156	2479	165	0	269	75	31.0959	11.2812	23.2985
Baza	44	0.63	2018	SW101	2018091	2018167	4531	198	0	527	75	27.9508	10.802	22.5619
Baza	44	0.63	2019	SW101	2019091	2019163	2113	91	0	392	75	29.0447	11.4041	23.8396
Baza	44	0.63	2020	SW101	2020091	2020159	4306	240	0	399	75	29.0736	11.3091	24.2355
Baza	45	0.87	2001	A353	2001105	2001174	5652	350	0	474	75	29.2568	12.3038	24.0749
Baza	45	0.87	2002	A353	2002105	2002175	3467	1069	0	314	75	28.4481	11.5437	23.3596
Baza	45	0.87	2003	A353	2003105	2003172	3878	237	0	373	75	30.0721	11.8612	23.4989
Baza	45	0.87	2004	A353	2004105	2004179	2914	140	0	394	75	28.8825	11.8902	23.4705
Baza	45	0.87	2005	A353	2005105	2005168	828	58	0	213	75	30.141	11.841	25.0415
Baza	45	0.87	2006	A353	2006105	2006172	2965	403	0	323	75	29.8142	12.2678	24.1852
Baza	45	0.87	2007	A353	2007105	2007175	1894	97	0	347	75	28.4082	11.5486	24.6071
Baza	45	0.87	2008	A353	2008105	2008177	1174	137	0	251	75	28.3071	11.9251	24.4038
Baza	45	0.87	2009	A353	2009105	2009173	2653	54	0	366	75	29.7426	11.9967	25.1689
Baza	45	0.87	2010	A353	2010105	2010176	4687	171	0	595	75	29.0721	11.924	24.8601
Baza	45	0.87	2011	SW101	2011105	2011169	5427	803	0	455	75	29.5672	11.6202	24.259
Baza	45	0.87	2012	SW101	2012105	2012167	1563	280	0	277	75	30.824	11.753	25.3453
Baza	45	0.87	2013	SW101	2013105	2013172	4719	374	0	647	75	28.8956	10.7585	23.0858
Baza	45	0.87	2014	SW101	2014105	2014165	3374	271	0	325	75	29.6049	11.5366	24.8098
Baza	45	0.87	2015	SW101	2015105	2015164	889	234	0	247	75	30.6716	11.9568	24.6896
Baza	45	0.87	2016	SW101	2016105	2016170	591	243	0	198	75	30.1131	11.3246	23.9301
Baza	45	0.87	2017	SW101	2017105	2017163	3159	228	0	269	75	31.7033	11.9683	23.2415
Baza	45	0.87	2018	SW101	2018105	2018171	5293	319	0	527	75	28.8022	11.2869	22.9787
Baza	45	0.87	2019	SW101	2019105	2019167	2586	173	0	392	75	29.9661	12.0175	24.1727
Baza	45	0.87	2020	SW101	2020105	2020165	4989	288	0	399	75	29.9005	11.6667	24.6956
Baza	46	0.85	2001	A353	2001121	2001184	5724	143	0	474	75	30.006	12.9275	24.097
Baza	46	0.85	2002	A353	2002121	2002185	2581	325	0	314	75	28.9108	12.1204	23.1683
Baza	46	0.85	2003	A353	2003121	2003182	3349	153	0	373	75	30.982	12.4976	23.7162
Baza	46	0.85	2004	A353	2004121	2004188	2758	223	0	394	75	29.8431	12.4467	23.5437
Baza	46	0.85	2005	A353	2005121	2005180	745	71	0	213	75	30.8407	12.291	24.9198
Baza	46	0.85	2006	A353	2006121	2006181	2892	253	0	323	75	30.5868	12.7503	24.4689
Baza	46	0.85	2007	A353	2007121	2007183	1830	129	0	347	75	29.2844	12.0677	25.1138
Baza	46	0.85	2008	A353	2008121	2008191	865	110	0	251	75	28.9683	12.4868	24.4862
Baza	46	0.85	2009	A353	2009121	2009181	2246	46	0	366	75	30.8431	12.5856	25.4114
Baza	46	0.85	2010	A353	2010121	2010188	4028	109	0	595	75	29.7994	12.3078	25.3048
Baza	46	0.85	2011	A353	2011121	2011184	3959	184	0	455	75	30.5461	12.1569	24.9305
Baza	46	0.85	2012	SW101	2012121	2012174	1434	240	0	277	75	32.0808	12.2491	25.7449
Baza	46	0.85	2013	SW101	2013121	2013182	4696	561	0	647	75	29.6341	11.2204	23.4772
Baza	46	0.85	2014	SW101	2014121	2014176	3309	401	0	325	75	30.188	11.9539	24.8269
Baza	46	0.85	2015	SW101	2015121	2015176	863	259	0	247	75	31.4737	12.5018	24.9329
Baza	46	0.85	2016	SW101	2016121	2016183	600	203	0	198	75	30.8772	11.7299	24.2443
Baza	46	0.85	2017	SW101	2017121	2017174	2512	211	0	269	75	32.6527	12.4431	23.5862
Baza	46	0.85	2018	SW101	2018121	2018180	4111	323	0	527	75	29.5838	11.7257	23.309
Baza	46	0.85	2019	SW101	2019121	2019176	2342	201	0	392	75	30.9677	12.5036	24.6928
Baza	46	0.85	2020	SW101	2020121	2020176	3915	250	0	399	75	30.8952	12.0054	25.1485
Baza	47	0.82	2001	A353	2001121	2001184	5484	182	0	474	125	30.006	12.9275	24.097
Baza	47	0.82	2002	A353	2002121	2002185	2653	384	0	314	125	28.9108	12.1204	23.1683
Baza	47	0.82	2003	A353	2003121	2003182	3251	118	0	373	125	30.982	12.4976	23.7162
Baza	47	0.82	2004	A353	2004121	2004188	2798	244	0	394	125	29.8431	12.4467	23.5437
Baza	47	0.82	2005	A353	2005121	2005180	754	79	0	213	125	30.8407	12.291	24.9198
Baza	47	0.82	2006	A353	2006121	2006181	2911	255	0	323	125	30.5868	12.7503	24.4689
Baza	47	0.82	2007	A353	2007121	2007183	1808	120	0	347	125	29.2844	12.0677	25.1138
Baza	47	0.82	2008	A353	2008121	2008191	865	110	0	251	125	28.9683	12.4868	24.4862
Baza	47	0.82	2009	A353	2009121	2009181	2261	45	0	366	125	30.8431	12.5856	25.4114
Baza	47	0.82	2010	A353	2010121	2010188	3825	89	0	595	125	29.7994	12.3078	25.3048
Baza	47	0.82	2011	A353	2011121	2011184	3897	179	0	455	125	30.5461	12.1569	24.9305
Baza	47	0.82	2012	SW101	2012121	2012174	1447	291	0	277	125	32.0808	12.2491	25.7449
Baza	47	0.82	2013	SW101	2013121	2013182	4671	532	0	647	125	29.6341	11.2204	23.4772
Baza	47	0.82	2014	SW101	2014121	2014176	3179	276	0	325	125	30.188	11.9539	24.8269
Baza	47	0.82	2015	SW101	2015121	2015176	833	232	0	247	125	31.4737	12.5018	24.9329
Baza	47	0.82	2016	SW101	2016121	2016183	600	203	0	198	125	30.8772	11.7299	24.2443
Baza	47	0.82	2017	SW101	2017121	2017174	2495	176	0	269	125	32.6527	12.4431	23.5862
Baza	47	0.82	2018	SW101	2018121	2018180	4028	295	0	527	125	29.5838	11.7257	23.309
Baza	47	0.82	2019	SW101	2019121	2019176	2478	277	0	392	125	30.9677	12.5036	24.6928
Baza	47	0.82	2020	SW101	2020121	2020176	3862	247	0	399	125	30.8952	12.0054	25.1485
Baza	48	0.79	2001	A353	2001105	2001174	6358	479	0	474	125	29.2568	12.3038	24.0749
Baza	48	0.79	2002	A353	2002105	2002175	3885	1307	0	314	125	28.4481	11.5437	23.3596
Baza	48	0.79	2003	A353	2003105	2003172	3338	137	0	373	125	30.0721	11.8612	23.4989
Baza	48	0.79	2004	A353	2004105	2004179	2816	138	0	394	125	28.8825	11.8902	23.4705
Baza	48	0.79	2005	A353	2005105	2005168	802	45	0	213	125	30.141	11.841	25.0415
Baza	48	0.79	2006	A353	2006105	2006172	2957	389	0	323	125	29.8142	12.2678	24.1852
Baza	48	0.79	2007	A353	2007105	2007175	1909	86	0	347	125	28.4082	11.5486	24.6071
Baza	48	0.79	2008	SW101	2008105	2008171	1621	356	0	251	125	28.3071	11.9251	24.4038
Baza	48	0.79	2009	SW101	2009105	2009167	2558	152	0	366	125	29.7426	11.9967	25.1689
Baza	48	0.79	2010	SW101	2010105	2010169	4745	369	0	595	125	29.0721	11.924	24.8601
Baza	48	0.79	2011	SW101	2011105	2011169	5034	882	0	455	125	29.5672	11.6202	24.259
Baza	48	0.79	2012	SW101	2012105	2012167	1679	330	0	277	125	30.824	11.753	25.3453
Baza	48	0.79	2013	SW101	2013105	2013172	4568	390	0	647	125	28.8956	10.7585	23.0858
Baza	48	0.79	2014	SW101	2014105	2014165	3240	237	0	325	125	29.6049	11.5366	24.8098
Baza	48	0.79	2015	SW101	2015105	2015164	840	176	0	247	125	30.6716	11.9568	24.6896
Baza	48	0.79	2016	SW101	2016105	2016170	560	211	0	198	125	30.1131	11.3246	23.9301
Baza	48	0.79	2017	SW101	2017105	2017163	2871	211	0	269	125	31.7033	11.9683	23.2415
Baza	48	0.79	2018	SW101	2018105	2018171	4755	346	0	527	125	28.8022	11.2869	22.9787
Baza	48	0.79	2019	SW101	2019105	2019167	2525	267	0	392	125	29.9661	12.0175	24.1727
Baza	48	0.79	2020	SW101	2020105	2020165	4452	342	0	399	125	29.9005	11.6667	24.6956
Baza	49	0.59	2001	A353	2001091	2001166	5129	230	0	474	75	28.7284	11.703	24.1391
Baza	49	0.59	2002	A353	2002091	2002171	3287	1279	0	314	75	27.4254	10.9838	22.7888
Baza	49	0.59	2003	A353	2003091	2003166	2693	102	0	373	75	29.2487	11.3086	23.2939
Baza	49	0.59	2004	A353	2004091	2004173	2921	126	0	394	75	28.0624	11.2381	23.2386
Baza	49	0.59	2005	A353	2005091	2005163	811	20	0	213	75	29.3731	11.332	24.9112
Baza	49	0.59	2006	A353	2006091	2006171	2841	338	0	323	75	29.334	11.8173	24.0777
Baza	49	0.59	2007	A353	2007091	2007170	2109	29	0	347	75	27.3335	11.0416	23.799
Baza	49	0.59	2008	SW101	2008091	2008167	1605	231	0	251	75	27.7299	11.4046	24.2122
Baza	49	0.59	2009	SW101	2009091	2009162	2353	107	0	366	75	28.9203	11.4406	25.0569
Baza	49	0.59	2010	SW101	2010091	2010161	2662	274	0	595	75	28.2975	11.367	24.6482
Baza	49	0.59	2011	SW101	2011091	2011160	3706	406	0	455	75	29.2878	11.2041	24.068
Baza	49	0.59	2012	SW101	2012091	2012162	1813	455	0	277	75	29.9487	11.2538	24.967
Baza	49	0.59	2013	SW101	2013091	2013167	3108	223	0	647	75	28.1533	10.2939	22.6939
Baza	49	0.59	2014	SW101	2014091	2014157	2647	455	0	325	75	29.1233	11.1518	24.4523
Baza	49	0.59	2015	SW101	2015091	2015158	840	94	0	247	75	29.9173	11.468	24.2274
Baza	49	0.59	2016	SW101	2016091	2016162	616	131	0	198	75	29.1944	10.7624	23.5843
Baza	49	0.59	2017	SW101	2017091	2017156	2449	163	0	269	75	31.0959	11.2812	23.2985
Baza	49	0.59	2018	SW101	2018091	2018167	4369	180	0	527	75	27.9508	10.802	22.5619
Baza	49	0.59	2019	SW101	2019091	2019163	2092	85	0	392	75	29.0447	11.4041	23.8396
Baza	49	0.59	2020	SW101	2020091	2020159	4264	244	0	399	75	29.0736	11.3091	24.2355
Baza	50	0.67	2001	A353	2001105	2001174	5551	257	0	474	125	29.2568	12.3038	24.0749
Baza	50	0.67	2002	A353	2002105	2002175	4025	1370	0	314	125	28.4481	11.5437	23.3596
Baza	50	0.67	2003	A353	2003105	2003172	3050	94	0	373	125	30.0721	11.8612	23.4989
Baza	50	0.67	2004	A353	2004105	2004179	2706	109	0	394	125	28.8825	11.8902	23.4705
Baza	50	0.67	2005	A353	2005105	2005168	784	33	0	213	125	30.141	11.841	25.0415
Baza	50	0.67	2006	A353	2006105	2006172	2887	330	0	323	125	29.8142	12.2678	24.1852
Baza	50	0.67	2007	A353	2007105	2007175	1845	35	0	347	125	28.4082	11.5486	24.6071
Baza	50	0.67	2008	A353	2008105	2008177	1066	49	0	251	125	28.3071	11.9251	24.4038
Baza	50	0.67	2009	A353	2009105	2009173	2309	36	0	366	125	29.7426	11.9967	25.1689
Baza	50	0.67	2010	A353	2010105	2010176	3338	106	0	595	125	29.0721	11.924	24.8601
Baza	50	0.67	2011	A353	2011105	2011175	4064	465	0	455	125	29.5672	11.6202	24.259
Baza	50	0.67	2012	SW101	2012105	2012167	1605	246	0	277	125	30.824	11.753	25.3453
Baza	50	0.67	2013	SW101	2013105	2013172	3474	231	0	647	125	28.8956	10.7585	23.0858
Baza	50	0.67	2014	SW101	2014105	2014165	2998	214	0	325	125	29.6049	11.5366	24.8098
Baza	50	0.67	2015	SW101	2015105	2015164	802	130	0	247	125	30.6716	11.9568	24.6896
Baza	50	0.67	2016	SW101	2016105	2016170	543	194	0	198	125	30.1131	11.3246	23.9301
Baza	50	0.67	2017	SW101	2017105	2017163	2788	175	0	269	125	31.7033	11.9683	23.2415
Baza	50	0.67	2018	SW101	2018105	2018171	4221	221	0	527	125	28.8022	11.2869	22.9787
Baza	50	0.67	2019	SW101	2019105	2019167	2314	154	0	392	125	29.9661	12.0175	24.1727
Baza	50	0.67	2020	SW101	2020105	2020165	4088	285	0	399	125	29.9005	11.6667	24.6956
Castellon	51	0.74	2001	A353	2001075	2001148	6439	1939	50	494	25	26.193	15.4277	20.2329
Castellon	51	0.74	2002	A353	2002075	2002155	7157	2109	50	542	25	25.0221	14.6413	19.6488
Castellon	51	0.74	2003	A353	2003075	2003154	5885	1623	50	582	25	26.2042	15.8225	20.7831
Castellon	51	0.74	2004	A353	2004075	2004158	6007	1860	50	557	25	25.1526	14.9296	19.5591
Castellon	51	0.74	2005	A353	2005075	2005151	4067	418	50	287	25	25.5338	15.031	20.1817
Castellon	51	0.74	2006	A353	2006075	2006148	6737	2155	50	636	25	26.1371	15.4883	20.6676
Castellon	51	0.74	2007	A353	2007075	2007152	6445	1924	50	545	25	25.3507	14.815	21.1807
Castellon	51	0.74	2008	A353	2008075	2008155	7753	2726	50	610	25	25.1685	14.0244	20.2779
Castellon	51	0.74	2009	A353	2009075	2009153	6472	1566	50	625	25	26.1042	15.0667	21.8028
Castellon	51	0.74	2010	SW101	2010075	2010150	7139	3049	50	437	25	25.6854	14.5117	20.1742
Castellon	51	0.74	2011	SW101	2011075	2011141	5094	2053	50	292	25	26.5756	15.5366	20.0441
Castellon	51	0.74	2012	SW101	2012075	2012147	6677	2560	50	421	25	26.7127	14.9319	19.115
Castellon	51	0.74	2013	SW101	2013075	2013148	6877	2764	50	447	25	25.9028	14.5089	20.7892
Castellon	51	0.74	2014	SW101	2014075	2014148	3131	1357	50	256	25	26.1756	15.1282	21.4371
Castellon	51	0.74	2015	SW101	2015075	2015146	6764	2491	50	684	25	26.6714	15.1225	21.077
Castellon	51	0.74	2016	SW101	2016075	2016147	6862	2005	50	266	25	26.4831	14.8911	21.092
Castellon	51	0.74	2017	SW101	2017075	2017144	6168	2588	50	544	25	27.0653	14.9441	20.8338
Castellon	51	0.74	2018	SW101	2018075	2018147	4367	2081	50	404	25	26.7019	15.3516	20.7648
Castellon	51	0.74	2019	SW101	2019075	2019154	7404	2698	50	408	25	26.5939	14.9916	21.0427
Castellon	51	0.74	2020	SW101	2020075	2020144	5160	2361	50	541	25	26.5793	15.1531	19.3235
Castellon	52	0.72	2001	A353	2001091	2001159	8530	2053	50	494	75	26.4086	15.9183	20.468
Castellon	52	0.72	2002	A353	2002091	2002162	7938	2132	50	542	75	25.4193	15.136	19.9858
Castellon	52	0.72	2003	A353	2003091	2003160	7528	2053	50	582	75	26.9345	16.564	21.2817
Castellon	52	0.72	2004	A353	2004091	2004164	7623	2086	50	557	75	25.964	15.5503	20.3371
Castellon	52	0.72	2005	A353	2005091	2005161	4133	503	50	287	75	25.9858	15.5279	20.5015
Castellon	52	0.72	2006	A353	2006091	2006159	9542	2820	50	636	75	26.6315	15.9939	21.1163
Castellon	52	0.72	2007	A353	2007091	2007159	8751	2408	50	545	75	26.0152	15.5203	21.5645
Castellon	52	0.72	2008	A353	2008091	2008164	9762	3397	50	610	75	25.6563	14.6365	20.4792
Castellon	52	0.72	2009	A353	2009091	2009160	8091	1912	50	625	75	26.7868	15.7751	22.2411
Castellon	52	0.72	2010	A353	2010091	2010168	8541	2240	50	437	75	26.233	15.1371	20.603
Castellon	52	0.72	2011	A353	2011091	2011157	7041	1359	50	292	75	27.1944	16.1102	20.4071
Castellon	52	0.72	2012	SW101	2012091	2012153	8857	2919	50	421	75	27.3203	15.6619	19.2619
Castellon	52	0.72	2013	SW101	2013091	2013159	8372	3120	50	447	75	26.3442	15.0609	21.1599
Castellon	52	0.72	2014	SW101	2014091	2014153	4060	1130	50	256	75	26.7071	15.7853	21.7832
Castellon	52	0.72	2015	SW101	2015091	2015154	8693	2902	50	684	75	27.4315	15.7188	21.7827
Castellon	52	0.72	2016	SW101	2016091	2016155	8638	2165	50	266	75	27.1005	15.4954	21.5457
Castellon	52	0.72	2017	SW101	2017091	2017153	8567	3009	50	544	75	27.6543	15.5985	21.0132
Castellon	52	0.72	2018	SW101	2018091	2018153	6899	2652	50	404	75	27.3416	16.1376	21.0112
Castellon	52	0.72	2019	SW101	2019091	2019155	9506	2831	50	408	75	27.1893	15.698	21.197
Castellon	52	0.72	2020	SW101	2020091	2020152	9018	3517	50	541	75	27.4675	15.7431	20.1234
Castellon	53	0.72	2001	A353	2001061	2001142	8732	2805	50	494	75	25.9643	15.0767	19.807
Castellon	53	0.72	2002	A353	2002061	2002147	10397	3419	50	542	75	24.526	14.1529	19.115
Castellon	53	0.72	2003	A353	2003061	2003148	8834	2567	50	582	75	25.7132	15.2973	20.3132
Castellon	53	0.72	2004	A353	2004061	2004153	9176	3092	50	557	75	24.5643	14.2877	19.0626
Castellon	53	0.72	2005	A353	2005061	2005147	5406	766	50	287	75	24.8053	14.2744	19.7678
Castellon	53	0.72	2006	A353	2006061	2006140	9445	2899	50	636	75	25.7022	14.9811	20.3674
Castellon	53	0.72	2007	A353	2007061	2007145	9444	2996	50	545	75	25.0511	14.3687	20.9753
Castellon	53	0.72	2008	A353	2008061	2008146	10097	3539	50	610	75	24.7793	13.5035	20.0511
Castellon	53	0.72	2009	A353	2009061	2009146	7118	1374	50	625	75	25.5969	14.4872	21.389
Castellon	53	0.72	2010	A353	2010061	2010152	10480	3328	50	437	75	24.9194	13.8004	19.7194
Castellon	53	0.72	2011	A353	2011061	2011143	7559	2307	50	292	75	25.878	14.9423	19.4119
Castellon	53	0.72	2012	SW101	2012061	2012147	8592	2843	50	421	75	26.2352	14.3053	18.8595
Castellon	53	0.72	2013	SW101	2013061	2013140	10145	4189	50	447	75	25.4264	14.0088	20.3648
Castellon	53	0.72	2014	SW101	2014061	2014141	1710	1352	50	256	75	25.7053	14.5379	21.1233
Castellon	53	0.72	2015	SW101	2015061	2015146	8231	2742	50	684	75	26.2079	14.4978	20.7775
Castellon	53	0.72	2016	SW101	2016061	2016146	7051	1425	50	266	75	25.9674	14.267	20.6846
Castellon	53	0.72	2017	SW101	2017061	2017137	8302	3102	50	544	75	26.6731	14.5022	20.4326
Castellon	53	0.72	2018	SW101	2018061	2018138	5730	3594	50	404	75	26.2366	14.8648	20.3159
Castellon	53	0.72	2019	SW101	2019061	2019154	9410	2902	50	408	75	26.2767	14.4908	20.8022
Castellon	53	0.72	2020	SW101	2020061	2020144	7809	3209	50	541	75	26.2132	14.7084	19.0731
Castellon	54	0.71	2001	A353	2001091	2001159	7634	1953	50	494	50	26.4086	15.9183	20.468
Castellon	54	0.71	2002	A353	2002091	2002162	6900	1896	50	542	50	25.4193	15.136	19.9858
Castellon	54	0.71	2003	A353	2003091	2003160	6482	1844	50	582	50	26.9345	16.564	21.2817
Castellon	54	0.71	2004	A353	2004091	2004164	6580	1879	50	557	50	25.964	15.5503	20.3371
Castellon	54	0.71	2005	A353	2005091	2005161	4001	440	50	287	50	25.9858	15.5279	20.5015
Castellon	54	0.71	2006	A353	2006091	2006159	8523	2638	50	636	50	26.6315	15.9939	21.1163
Castellon	54	0.71	2007	A353	2007091	2007159	7675	2167	50	545	50	26.0152	15.5203	21.5645
Castellon	54	0.71	2008	SW101	2008091	2008156	8443	3725	50	610	50	25.6563	14.6365	20.4792
Castellon	54	0.71	2009	SW101	2009091	2009154	7409	2567	50	625	50	26.7868	15.7751	22.2411
Castellon	54	0.71	2010	SW101	2010091	2010162	7633	3142	50	437	50	26.233	15.1371	20.603
Castellon	54	0.71	2011	SW101	2011091	2011150	6165	2056	50	292	50	27.1944	16.1102	20.4071
Castellon	54	0.71	2012	SW101	2012091	2012153	7980	2833	50	421	50	27.3203	15.6619	19.2619
Castellon	54	0.71	2013	SW101	2013091	2013159	7343	2876	50	447	50	26.3442	15.0609	21.1599
Castellon	54	0.71	2014	SW101	2014091	2014153	3823	1063	50	256	50	26.7071	15.7853	21.7832
Castellon	54	0.71	2015	SW101	2015091	2015154	6760	2550	50	684	50	27.4315	15.7188	21.7827
Castellon	54	0.71	2016	SW101	2016091	2016155	8297	2422	50	266	50	27.1005	15.4954	21.5457
Castellon	54	0.71	2017	SW101	2017091	2017153	7202	2877	50	544	50	27.6543	15.5985	21.0132
Castellon	54	0.71	2018	SW101	2018091	2018153	5723	2315	50	404	50	27.3416	16.1376	21.0112
Castellon	54	0.71	2019	SW101	2019091	2019155	8347	2797	50	408	50	27.1893	15.698	21.197
Castellon	54	0.71	2020	SW101	2020091	2020152	7150	3018	50	541	50	27.4675	15.7431	20.1234
Castellon	55	0.79	2001	A353	2001061	2001142	7685	2483	50	494	50	25.9643	15.0767	19.807
Castellon	55	0.79	2002	A353	2002061	2002147	9372	3063	50	542	50	24.526	14.1529	19.115
Castellon	55	0.79	2003	A353	2003061	2003148	7503	2148	50	582	50	25.7132	15.2973	20.3132
Castellon	55	0.79	2004	A353	2004061	2004153	8099	2756	50	557	50	24.5643	14.2877	19.0626
Castellon	55	0.79	2005	A353	2005061	2005147	4917	756	50	287	50	24.8053	14.2744	19.7678
Castellon	55	0.79	2006	A353	2006061	2006140	8298	2633	50	636	50	25.7022	14.9811	20.3674
Castellon	55	0.79	2007	A353	2007061	2007145	8492	2777	50	545	50	25.0511	14.3687	20.9753
Castellon	55	0.79	2008	A353	2008061	2008146	8824	3059	50	610	50	24.7793	13.5035	20.0511
Castellon	55	0.79	2009	SW101	2009061	2009140	7239	2323	50	625	50	25.5969	14.4872	21.389
Castellon	55	0.79	2010	SW101	2010061	2010145	9240	3697	50	437	50	24.9194	13.8004	19.7194
Castellon	55	0.79	2011	SW101	2011061	2011138	6255	2300	50	292	50	25.878	14.9423	19.4119
Castellon	55	0.79	2012	SW101	2012061	2012147	7886	2843	50	421	50	26.2352	14.3053	18.8595
Castellon	55	0.79	2013	SW101	2013061	2013140	8798	3743	50	447	50	25.4264	14.0088	20.3648
Castellon	55	0.79	2014	SW101	2014061	2014141	1892	1506	50	256	50	25.7053	14.5379	21.1233
Castellon	55	0.79	2015	SW101	2015061	2015146	7096	2665	50	684	50	26.2079	14.4978	20.7775
Castellon	55	0.79	2016	SW101	2016061	2016146	6748	1509	50	266	50	25.9674	14.267	20.6846
Castellon	55	0.79	2017	SW101	2017061	2017137	7293	2880	50	544	50	26.6731	14.5022	20.4326
Castellon	55	0.79	2018	SW101	2018061	2018138	5287	3066	50	404	50	26.2366	14.8648	20.3159
Castellon	55	0.79	2019	SW101	2019061	2019154	8684	2996	50	408	50	26.2767	14.4908	20.8022
Castellon	55	0.79	2020	SW101	2020061	2020144	6688	2914	50	541	50	26.2132	14.7084	19.0731
Castellon	56	0.63	2001	A353	2001061	2001142	5864	1721	50	494	25	25.9643	15.0767	19.807
Castellon	56	0.63	2002	A353	2002061	2002147	7731	2400	50	542	25	24.526	14.1529	19.115
Castellon	56	0.63	2003	A353	2003061	2003148	5947	1617	50	582	25	25.7132	15.2973	20.3132
Castellon	56	0.63	2004	A353	2004061	2004153	6718	2219	50	557	25	24.5643	14.2877	19.0626
Castellon	56	0.63	2005	A353	2005061	2005147	4238	640	50	287	25	24.8053	14.2744	19.7678
Castellon	56	0.63	2006	A353	2006061	2006140	6477	1920	50	636	25	25.7022	14.9811	20.3674
Castellon	56	0.63	2007	A353	2007061	2007145	6877	2095	50	545	25	25.0511	14.3687	20.9753
Castellon	56	0.63	2008	A353	2008061	2008146	7270	2444	50	610	25	24.7793	13.5035	20.0511
Castellon	56	0.63	2009	SW101	2009061	2009140	5897	1852	50	625	25	25.5969	14.4872	21.389
Castellon	56	0.63	2010	SW101	2010061	2010145	7474	3010	50	437	25	24.9194	13.8004	19.7194
Castellon	56	0.63	2011	SW101	2011061	2011138	4946	1888	50	292	25	25.878	14.9423	19.4119
Castellon	56	0.63	2012	SW101	2012061	2012147	6518	2397	50	421	25	26.2352	14.3053	18.8595
Castellon	56	0.63	2013	SW101	2013061	2013140	7025	3018	50	447	25	25.4264	14.0088	20.3648
Castellon	56	0.63	2014	SW101	2014061	2014141	3125	2137	50	256	25	25.7053	14.5379	21.1233
Castellon	56	0.63	2015	SW101	2015061	2015146	5009	1937	50	684	25	26.2079	14.4978	20.7775
Castellon	56	0.63	2016	SW101	2016061	2016146	7339	2355	50	266	25	25.9674	14.267	20.6846
Castellon	56	0.63	2017	SW101	2017061	2017137	5443	2197	50	544	25	26.6731	14.5022	20.4326
Castellon	56	0.63	2018	SW101	2018061	2018138	4194	2260	50	404	25	26.2366	14.8648	20.3159
Castellon	56	0.63	2019	SW101	2019061	2019154	7080	2394	50	408	25	26.2767	14.4908	20.8022
Castellon	56	0.63	2020	SW101	2020061	2020144	4911	2176	50	541	25	26.2132	14.7084	19.0731
Castellon	57	0.87	2001	A353	2001075	2001148	6735	2121	50	494	25	26.193	15.4277	20.2329
Castellon	57	0.87	2002	A353	2002075	2002155	7343	2238	50	542	25	25.0221	14.6413	19.6488
Castellon	57	0.87	2003	A353	2003075	2003154	5917	1662	50	582	25	26.2042	15.8225	20.7831
Castellon	57	0.87	2004	A353	2004075	2004158	6193	1986	50	557	25	25.1526	14.9296	19.5591
Castellon	57	0.87	2005	A353	2005075	2005151	4024	429	50	287	25	25.5338	15.031	20.1817
Castellon	57	0.87	2006	A353	2006075	2006148	6972	2320	50	636	25	26.1371	15.4883	20.6676
Castellon	57	0.87	2007	A353	2007075	2007152	6752	2165	50	545	25	25.3507	14.815	21.1807
Castellon	57	0.87	2008	A353	2008075	2008155	7872	2814	50	610	25	25.1685	14.0244	20.2779
Castellon	57	0.87	2009	A353	2009075	2009153	6835	1768	50	625	25	26.1042	15.0667	21.8028
Castellon	57	0.87	2010	A353	2010075	2010155	7584	2567	50	437	25	25.6854	14.5117	20.1742
Castellon	57	0.87	2011	SW101	2011075	2011141	5055	2035	50	292	25	26.5756	15.5366	20.0441
Castellon	57	0.87	2012	SW101	2012075	2012147	6891	2750	50	421	25	26.7127	14.9319	19.115
Castellon	57	0.87	2013	SW101	2013075	2013148	7064	2916	50	447	25	25.9028	14.5089	20.7892
Castellon	57	0.87	2014	SW101	2014075	2014148	3099	1357	50	256	25	26.1756	15.1282	21.4371
Castellon	57	0.87	2015	SW101	2015075	2015146	8211	2997	50	684	25	26.6714	15.1225	21.077
Castellon	57	0.87	2016	SW101	2016075	2016147	6408	1700	50	266	25	26.4831	14.8911	21.092
Castellon	57	0.87	2017	SW101	2017075	2017144	6566	2846	50	544	25	27.0653	14.9441	20.8338
Castellon	57	0.87	2018	SW101	2018075	2018147	4313	2059	50	404	25	26.7019	15.3516	20.7648
Castellon	57	0.87	2019	SW101	2019075	2019154	7812	3037	50	408	25	26.5939	14.9916	21.0427
Castellon	57	0.87	2020	SW101	2020075	2020144	5402	2566	50	541	25	26.5793	15.1531	19.3235
Castellon	58	0.85	2001	A353	2001091	2001159	6915	1908	50	494	25	26.4086	15.9183	20.468
Castellon	58	0.85	2002	A353	2002091	2002162	6030	1772	50	542	25	25.4193	15.136	19.9858
Castellon	58	0.85	2003	A353	2003091	2003160	5505	1752	50	582	25	26.9345	16.564	21.2817
Castellon	58	0.85	2004	A353	2004091	2004164	5597	1779	50	557	25	25.964	15.5503	20.3371
Castellon	58	0.85	2005	A353	2005091	2005161	3318	346	50	287	25	25.9858	15.5279	20.5015
Castellon	58	0.85	2006	A353	2006091	2006159	7373	2461	50	636	25	26.6315	15.9939	21.1163
Castellon	58	0.85	2007	A353	2007091	2007159	6771	2146	50	545	25	26.0152	15.5203	21.5645
Castellon	58	0.85	2008	A353	2008091	2008164	7194	2415	50	610	25	25.6563	14.6365	20.4792
Castellon	58	0.85	2009	A353	2009091	2009160	6289	1617	50	625	25	26.7868	15.7751	22.2411
Castellon	58	0.85	2010	A353	2010091	2010168	6804	2143	50	437	25	26.233	15.1371	20.603
Castellon	58	0.85	2011	A353	2011091	2011157	4807	993	50	292	25	27.1944	16.1102	20.4071
Castellon	58	0.85	2012	SW101	2012091	2012153	6952	2841	50	421	25	27.3203	15.6619	19.2619
Castellon	58	0.85	2013	SW101	2013091	2013159	6334	2664	50	447	25	26.3442	15.0609	21.1599
Castellon	58	0.85	2014	SW101	2014091	2014153	3190	952	50	256	25	26.7071	15.7853	21.7832
Castellon	58	0.85	2015	SW101	2015091	2015154	5804	2512	50	684	25	27.4315	15.7188	21.7827
Castellon	58	0.85	2016	SW101	2016091	2016155	7335	2437	50	266	25	27.1005	15.4954	21.5457
Castellon	58	0.85	2017	SW101	2017091	2017153	6076	2714	50	544	25	27.6543	15.5985	21.0132
Castellon	58	0.85	2018	SW101	2018091	2018153	4466	1953	50	404	25	27.3416	16.1376	21.0112
Castellon	58	0.85	2019	SW101	2019091	2019155	7573	2946	50	408	25	27.1893	15.698	21.197
Castellon	58	0.85	2020	SW101	2020091	2020152	5796	2644	50	541	25	27.4675	15.7431	20.1234
Castellon	59	0.82	2001	A353	2001091	2001159	8910	2261	50	494	75	26.4086	15.9183	20.468
Castellon	59	0.82	2002	A353	2002091	2002162	8245	2332	50	542	75	25.4193	15.136	19.9858
Castellon	59	0.82	2003	A353	2003091	2003160	7860	2298	50	582	75	26.9345	16.564	21.2817
Castellon	59	0.82	2004	A353	2004091	2004164	7888	2302	50	557	75	25.964	15.5503	20.3371
Castellon	59	0.82	2005	A353	2005091	2005161	4018	485	50	287	75	25.9858	15.5279	20.5015
Castellon	59	0.82	2006	A353	2006091	2006159	9752	2982	50	636	75	26.6315	15.9939	21.1163
Castellon	59	0.82	2007	A353	2007091	2007159	9130	2718	50	545	75	26.0152	15.5203	21.5645
Castellon	59	0.82	2008	A353	2008091	2008164	9871	3479	50	610	75	25.6563	14.6365	20.4792
Castellon	59	0.82	2009	A353	2009091	2009160	8219	1990	50	625	75	26.7868	15.7751	22.2411
Castellon	59	0.82	2010	A353	2010091	2010168	8881	2487	50	437	75	26.233	15.1371	20.603
Castellon	59	0.82	2011	A353	2011091	2011157	7011	1360	50	292	75	27.1944	16.1102	20.4071
Castellon	59	0.82	2012	SW101	2012091	2012153	9096	3128	50	421	75	27.3203	15.6619	19.2619
Castellon	59	0.82	2013	SW101	2013091	2013159	8614	3319	50	447	75	26.3442	15.0609	21.1599
Castellon	59	0.82	2014	SW101	2014091	2014153	4361	1230	50	256	75	26.7071	15.7853	21.7832
Castellon	59	0.82	2015	SW101	2015091	2015154	9659	3178	50	684	75	27.4315	15.7188	21.7827
Castellon	59	0.82	2016	SW101	2016091	2016155	8040	1822	50	266	75	27.1005	15.4954	21.5457
Castellon	59	0.82	2017	SW101	2017091	2017153	9211	3166	50	544	75	27.6543	15.5985	21.0132
Castellon	59	0.82	2018	SW101	2018091	2018153	6970	2698	50	404	75	27.3416	16.1376	21.0112
Castellon	59	0.82	2019	SW101	2019091	2019155	10082	3051	50	408	75	27.1893	15.698	21.197
Castellon	59	0.82	2020	SW101	2020091	2020152	9906	3819	50	541	75	27.4675	15.7431	20.1234
Castellon	60	0.79	2001	A353	2001075	2001148	7746	2507	50	494	50	26.193	15.4277	20.2329
Castellon	60	0.79	2002	A353	2002075	2002155	8444	2544	50	542	50	25.0221	14.6413	19.6488
Castellon	60	0.79	2003	A353	2003075	2003154	7151	2011	50	582	50	26.2042	15.8225	20.7831
Castellon	60	0.79	2004	A353	2004075	2004158	7197	2251	50	557	50	25.1526	14.9296	19.5591
Castellon	60	0.79	2005	A353	2005075	2005151	4535	433	50	287	50	25.5338	15.031	20.1817
Castellon	60	0.79	2006	A353	2006075	2006148	8409	2708	50	636	50	26.1371	15.4883	20.6676
Castellon	60	0.79	2007	A353	2007075	2007152	7701	2320	50	545	50	25.3507	14.815	21.1807
Castellon	60	0.79	2008	SW101	2008075	2008147	8672	3705	50	610	50	25.1685	14.0244	20.2779
Castellon	60	0.79	2009	SW101	2009075	2009147	7350	2642	50	625	50	26.1042	15.0667	21.8028
Castellon	60	0.79	2010	SW101	2010075	2010150	8664	3643	50	437	50	25.6854	14.5117	20.1742
Castellon	60	0.79	2011	SW101	2011075	2011141	6405	2504	50	292	50	26.5756	15.5366	20.0441
Castellon	60	0.79	2012	SW101	2012075	2012147	7944	2895	50	421	50	26.7127	14.9319	19.115
Castellon	60	0.79	2013	SW101	2013075	2013148	8442	3333	50	447	50	25.9028	14.5089	20.7892
Castellon	60	0.79	2014	SW101	2014075	2014148	3074	1385	50	256	50	26.1756	15.1282	21.4371
Castellon	60	0.79	2015	SW101	2015075	2015146	9904	3010	50	684	50	26.6714	15.1225	21.077
Castellon	60	0.79	2016	SW101	2016075	2016147	7582	1585	50	266	50	26.4831	14.8911	21.092
Castellon	60	0.79	2017	SW101	2017075	2017144	9683	3109	50	544	50	27.0653	14.9441	20.8338
Castellon	60	0.79	2018	SW101	2018075	2018147	6394	3176	50	404	50	26.7019	15.3516	20.7648
Castellon	60	0.79	2019	SW101	2019075	2019154	9685	3157	50	408	50	26.5939	14.9916	21.0427
Castellon	60	0.79	2020	SW101	2020075	2020144	7550	3235	50	541	50	26.5793	15.1531	19.3235
Castellon	61	0.59	2001	A353	2001061	2001142	5761	1661	50	494	25	25.9643	15.0767	19.807
Castellon	61	0.59	2002	A353	2002061	2002147	7704	2376	50	542	25	24.526	14.1529	19.115
Castellon	61	0.59	2003	A353	2003061	2003148	5937	1614	50	582	25	25.7132	15.2973	20.3132
Castellon	61	0.59	2004	A353	2004061	2004153	6666	2184	50	557	25	24.5643	14.2877	19.0626
Castellon	61	0.59	2005	A353	2005061	2005147	4261	644	50	287	25	24.8053	14.2744	19.7678
Castellon	61	0.59	2006	A353	2006061	2006140	6406	1871	50	636	25	25.7022	14.9811	20.3674
Castellon	61	0.59	2007	A353	2007061	2007145	6807	2039	50	545	25	25.0511	14.3687	20.9753
Castellon	61	0.59	2008	SW101	2008061	2008139	6977	3259	50	610	25	24.7793	13.5035	20.0511
Castellon	61	0.59	2009	SW101	2009061	2009140	5785	1755	50	625	25	25.5969	14.4872	21.389
Castellon	61	0.59	2010	SW101	2010061	2010145	7453	2978	50	437	25	24.9194	13.8004	19.7194
Castellon	61	0.59	2011	SW101	2011061	2011138	4960	1893	50	292	25	25.878	14.9423	19.4119
Castellon	61	0.59	2012	SW101	2012061	2012147	6464	2352	50	421	25	26.2352	14.3053	18.8595
Castellon	61	0.59	2013	SW101	2013061	2013140	6999	2993	50	447	25	25.4264	14.0088	20.3648
Castellon	61	0.59	2014	SW101	2014061	2014141	3129	2138	50	256	25	25.7053	14.5379	21.1233
Castellon	61	0.59	2015	SW101	2015061	2015146	4904	1848	50	684	25	26.2079	14.4978	20.7775
Castellon	61	0.59	2016	SW101	2016061	2016146	7371	2367	50	266	25	25.9674	14.267	20.6846
Castellon	61	0.59	2017	SW101	2017061	2017137	5379	2141	50	544	25	26.6731	14.5022	20.4326
Castellon	61	0.59	2018	SW101	2018061	2018138	4212	2268	50	404	25	26.2366	14.8648	20.3159
Castellon	61	0.59	2019	SW101	2019061	2019154	6967	2296	50	408	25	26.2767	14.4908	20.8022
Castellon	61	0.59	2020	SW101	2020061	2020144	4842	2110	50	541	25	26.2132	14.7084	19.0731
Castellon	62	0.67	2001	A353	2001075	2001148	7518	2358	50	494	50	26.193	15.4277	20.2329
Castellon	62	0.67	2002	A353	2002075	2002155	8288	2415	50	542	50	25.0221	14.6413	19.6488
Castellon	62	0.67	2003	A353	2003075	2003154	7131	1986	50	582	50	26.2042	15.8225	20.7831
Castellon	62	0.67	2004	A353	2004075	2004158	7046	2131	50	557	50	25.1526	14.9296	19.5591
Castellon	62	0.67	2005	A353	2005075	2005151	4664	483	50	287	50	25.5338	15.031	20.1817
Castellon	62	0.67	2006	A353	2006075	2006148	8150	2528	50	636	50	26.1371	15.4883	20.6676
Castellon	62	0.67	2007	A353	2007075	2007152	7367	2046	50	545	50	25.3507	14.815	21.1807
Castellon	62	0.67	2008	A353	2008075	2008155	9317	3342	50	610	50	25.1685	14.0244	20.2779
Castellon	62	0.67	2009	A353	2009075	2009153	7030	1544	50	625	50	26.1042	15.0667	21.8028
Castellon	62	0.67	2010	A353	2010075	2010155	8769	2821	50	437	50	25.6854	14.5117	20.1742
Castellon	62	0.67	2011	A353	2011075	2011147	6250	1379	50	292	50	26.5756	15.5366	20.0441
Castellon	62	0.67	2012	SW101	2012075	2012147	7772	2747	50	421	50	26.7127	14.9319	19.115
Castellon	62	0.67	2013	SW101	2013075	2013148	8254	3163	50	447	50	25.9028	14.5089	20.7892
Castellon	62	0.67	2014	SW101	2014075	2014148	3136	1393	50	256	50	26.1756	15.1282	21.4371
Castellon	62	0.67	2015	SW101	2015075	2015146	8385	2609	50	684	50	26.6714	15.1225	21.077
Castellon	62	0.67	2016	SW101	2016075	2016147	7911	1827	50	266	50	26.4831	14.8911	21.092
Castellon	62	0.67	2017	SW101	2017075	2017144	8673	2871	50	544	50	27.0653	14.9441	20.8338
Castellon	62	0.67	2018	SW101	2018075	2018147	6313	3147	50	404	50	26.7019	15.3516	20.7648
Castellon	62	0.67	2019	SW101	2019075	2019154	9327	2783	50	408	50	26.5939	14.9916	21.0427
Castellon	62	0.67	2020	SW101	2020075	2020144	7426	3006	50	541	50	26.5793	15.1531	19.3235

## Sheet: Table_S6
ID	Rain	Irrigation	Tmax	Tmin	Rs	N	Sowing	Anthesis	SoilDepth	Farm	Region	Cultivar	Year	Yield	Fold	FarmBL	RegionBL	LM	Lasso	Ridge	Ranger	ANN2	ANN3	ANN4	ANN5	ANN7	ANN9	ANN12	ANND2	ANND3	ANND4	ANND5	ANND7	ANND9	ANND12	Table S6. Input data and predicted yield of wheat using 5 years of training data with the different algorithms
11	576	100	18.2534	7.55097	13.2966	100	308	77	1.57	1	LOBA	SpringW1+	2010	4133	Train	3940	3842.72	4782.26	4766.15	4752.12	4067.05	4237.38	3996.26	3947.23	4155.37	4227.46	4009.58	4085.72	3631.32	3672.41	3855.14	3743.96	3937.3	3977.43	3848.32
12	273	100	18.3356	4.32878	14.3278	100	308	91	1.57	1	LOBA	SpringW1+	2011	2227	Train	3940	3842.72	2568.57	2564.41	2564.9	2032.85	2756.52	2545.38	2552.26	2447.58	2380.21	2348.57	2231.91	3296.24	3009.52	3044.18	2925.4	2840.6	2704.09	2886.16
13	595	100	17.7072	6.16812	13.7966	100	308	78	1.57	1	LOBA	SpringW1+	2012	4802	Train	3940	3842.72	4661.87	4661.51	4672.93	4785.62	4258.82	4154.08	4377.24	4408.1	4680.9	4610.29	4713.52	3631.32	3672.41	3979.9	4127.22	4148.88	4327.72	4348.75
14	537	100	18.6165	5.96554	14.3801	100	308	78	1.57	1	LOBA	SpringW1+	2013	3727	Train	3940	3842.72	4274.8	4271.02	4281.38	3725.84	4330.81	4053.9	3681.8	4134.06	3787.63	3963.11	3655.59	3631.32	3672.41	3850.87	4034.77	4084.66	4143.26	4111.15
15	392	100	19.0102	5.65805	14.6942	100	308	87	1.57	1	LOBA	SpringW1+	2014	4811	Train	3940	3842.72	4457.77	4433.06	4415.97	4696.92	4414.46	4219.69	4540.93	4659.58	4739.05	4554.14	4651.49	3631.32	3672.41	3762.65	3986.14	4059.6	4095.09	4212.97
31	576	50	18.516	7.67181	13.8128	125	325	89	1.53	2	LOBA	SpringW1+	2010	4143	Train	3979.2	3842.72	4475.97	4473.19	4462.03	4080.57	4428.49	4488.56	4107.45	4166.86	4196.3	4278.44	4159.13	3631.32	3672.41	3872.51	3700.66	3909.55	4185.74	3947.51
32	273	50	18.3872	3.91436	15.0128	125	325	105	1.53	2	LOBA	SpringW1+	2011	2237	Train	3979.2	3842.72	2050.25	2063.1	2071.94	2242.5	1684.08	1989.26	1918.14	1765.18	1730.64	2225.86	2201.19	2747.57	2810.66	2439.69	2363.8	2148.89	2242.58	2127.46
33	595	50	17.7217	5.97143	14.3661	125	325	94	1.53	2	LOBA	SpringW1+	2012	4727	Train	3979.2	3842.72	4503.69	4512.29	4521.22	4728.01	4619.23	4948.8	4792.55	4637.72	4813.45	5033.04	4731.94	3631.32	3672.41	4026.02	4151.69	4006.76	4390.4	4244.26
34	537	50	18.9304	6.47717	14.8636	125	325	91	1.53	2	LOBA	SpringW1+	2013	4376	Train	3979.2	3842.72	4342.5	4343.6	4345.64	4307.68	4563.6	4545.66	4709.79	4516	4512.06	4416.12	4397.52	3631.32	3672.41	3896.3	3982.49	3857.34	4172.69	4175.9
35	392	50	19.081	5.3455	15.2852	125	325	97	1.53	2	LOBA	SpringW1+	2014	4413	Train	3979.2	3842.72	3706.07	3707.12	3708.95	4366.49	4219.5	4257.98	4132.43	4386.76	4365.8	4366.88	4313.26	3631.32	3672.41	3756.95	3851.52	3828.66	4018.6	4024.98
51	576	100	18.2534	7.55097	13.2966	75	308	77	1.41	3	LOBA	SpringW1+	2010	3829	Train	3693	3842.72	4553.62	4533.5	4516.57	3933.82	3916.67	3660.26	3728.61	4027.75	4022.17	3807.78	3885.42	3631.32	3672.41	3765.89	3509.01	3885.96	3739.17	3587.42
52	273	100	18.3356	4.32878	14.3278	75	308	91	1.41	3	LOBA	SpringW1+	2011	2025	Train	3693	3842.72	2339.93	2331.76	2329.36	2030.71	2591.24	2324.54	2394.73	2460.4	2540.64	2635.52	2087.48	3212.29	2924.62	2998.29	2740.86	2598.42	2567.84	2771.11
53	595	100	17.7072	6.16812	13.7966	75	308	78	1.41	3	LOBA	SpringW1+	2012	4779	Train	3693	3842.72	4433.22	4428.86	4437.39	4742.35	3938.1	3818.09	4143.72	4210.85	4289.24	4273.85	4513.23	3631.32	3672.41	3890.65	3944.63	4088.53	3996.19	4067.41
54	537	100	18.6165	5.96554	14.3801	75	308	78	1.41	3	LOBA	SpringW1+	2013	3428	Train	3693	3842.72	4046.15	4038.37	4045.83	3635.47	4010.1	3717.91	3448.28	4006.43	3263.07	3498.57	3421.46	3631.32	3672.41	3761.62	3852.19	4024.3	3853.64	3785.4
55	392	100	19.0102	5.65805	14.6942	75	308	87	1.41	3	LOBA	SpringW1+	2014	4404	Train	3693	3842.72	4229.13	4200.41	4180.43	4425.87	4093.74	3883.69	4307.41	4419.88	4118.39	4169.26	4310.32	3631.32	3672.41	3606.77	3652.93	3926.7	3807.76	3942.7
71	576	50	18.2534	7.55097	13.2966	100	308	77	1.68	4	LOBA	SpringW1+	2010	4086	Train	3840.6	3842.72	4558.68	4551.36	4540.6	4017.6	4331.26	4228.64	4038.8	4591.7	4236.99	4093.7	4144.05	3589.23	3672.41	3923.86	3701.57	4016.87	4143.66	3866.4
72	273	50	18.3356	4.32878	14.3278	100	308	91	1.68	4	LOBA	SpringW1+	2011	1836	Train	3840.6	3842.72	2344.99	2349.62	2353.38	1890.76	2153.88	2192	2071.82	1843.48	1735.44	1731.21	1865.38	2586.89	2865.5	2807.22	2526.4	2332.93	2381.26	2368.37
73	595	50	17.7072	6.16812	13.7966	100	308	78	1.68	4	LOBA	SpringW1+	2012	4795	Train	3840.6	3842.72	4438.28	4446.72	4461.41	4781.8	4352.7	4386.47	4528.64	4350.32	4736.34	4798.13	4725	3631.32	3672.41	4048.62	4137.19	4194.75	4480.36	4257.3
74	537	50	18.6165	5.96554	14.3801	100	308	78	1.68	4	LOBA	SpringW1+	2013	3756	Train	3840.6	3842.72	4051.21	4056.23	4069.85	3734.44	4424.69	4286.29	3952.99	4166.83	3710.17	3639.24	3776.31	3631.32	3672.41	3919.59	4044.74	3997.49	4278.51	4053.24
75	392	50	19.0102	5.65805	14.6942	100	308	87	1.68	4	LOBA	SpringW1+	2014	4730	Train	3840.6	3842.72	4234.19	4218.27	4204.45	4677.82	4508.34	4383.01	4529.61	4778.95	4724.74	4595.14	4691.74	3583.83	3672.41	3831.37	3917.26	3933.68	4210.34	4120.48
91	576	100	18.2534	7.55097	13.2966	125	308	77	1.49	5	LOBA	SpringW1+	2010	4325	Train	4010.4	3842.72	4932.75	4920.62	4909.37	4165.77	4439.93	4170.23	4035.91	4178.82	4364.62	4154.75	4291.06	3631.32	3672.41	3888.46	3940.02	3996.37	4080.81	4136.98
92	273	100	18.3356	4.32878	14.3278	125	308	91	1.49	5	LOBA	SpringW1+	2011	2243	Train	4010.4	3842.72	2719.06	2718.88	2722.16	2079.97	2838.98	2676.82	2621.47	2656.49	2377.7	2461.69	2166.33	3590.62	3081.05	3123.29	2988.87	3048.73	2871.94	3008.21
93	595	100	17.7072	6.16812	13.7966	125	308	78	1.49	5	LOBA	SpringW1+	2012	4811	Train	4010.4	3842.72	4812.35	4815.99	4830.19	4788.75	4461.36	4328.05	4525.75	4560.53	4893.32	4751.94	4916.04	3631.32	3672.41	4013.22	4314.07	4171.41	4371.26	4565.58
94	537	100	18.6165	5.96554	14.3801	125	308	78	1.49	5	LOBA	SpringW1+	2013	3780	Train	4010.4	3842.72	4425.28	4425.49	4438.63	3776.28	4533.36	4227.87	3938.99	4286.48	4027.43	4203.02	3860.93	3631.32	3672.41	3884.19	4169.12	4107.19	4174.91	4273.73
95	392	100	19.0102	5.65805	14.6942	125	308	87	1.49	5	LOBA	SpringW1+	2014	4893	Train	4010.4	3842.72	4608.26	4587.54	4573.23	4714.78	4617	4393.65	4761.28	4748.59	4967.73	4778.35	4767.41	3631.32	3672.41	3795.97	4182.2	4082.13	4111.79	4338.85
111	576	100	18.8794	7.80286	14.3434	125	339	98	1.41	6	LOBA	SpringW1+	2010	4226	Train	3916.4	3842.72	4411.85	4401.73	4386.49	4123.4	4294.13	4330.5	4035.02	4177.06	3999.82	4080.2	4005.05	3631.32	3672.41	3718.65	3780.05	3878.05	3895.86	3762.17
112	273	100	18.7324	3.91561	15.6555	125	339	113	1.41	6	LOBA	SpringW1+	2011	2046	Train	3916.4	3842.72	1794.55	1804.59	1815.51	1951.96	1785.47	1961.81	2104.49	1953.47	2253.33	1767.23	2107.65	3281.7	2621.84	2337.1	2636.63	2215.24	2191.12	2303.05
113	595	100	18.1098	6.21494	14.9782	125	339	99	1.41	6	LOBA	SpringW1+	2012	4775	Train	3916.4	3842.72	4187.78	4197.6	4213.28	4689.83	4361.17	4555.2	4580.03	4849.63	4635.32	4542.68	4835.36	3631.32	3672.41	3847.94	3947.63	3957.83	4105.95	4131.39
114	537	100	19.2035	7.17	15.2818	125	339	96	1.41	6	LOBA	SpringW1+	2013	4568	Train	3916.4	3842.72	4446.23	4442.76	4442.84	4385.45	4220.73	4037.75	4345.29	4644.06	4521.06	4329.24	4359.86	3631.32	3627.48	3772.93	3983.99	3872.87	3988.97	4161.17
115	392	100	19.4622	5.44593	15.9977	125	339	105	1.41	6	LOBA	SpringW1+	2014	3967	Train	3916.4	3842.72	3506.02	3502.63	3504.62	3876.58	4351.62	4244.92	4303.88	4276.19	4284.68	3908.19	3981.32	3631.32	3394.18	3582.42	3833.25	3781.67	3753.54	4025
131	576	50	18.2534	7.55097	13.2966	100	308	77	1.63	7	LOBA	SpringW1	2010	3340	Train	3340	3259	3093.28	3165.09	3161.88	3503.61	3081.37	3080.23	3334.07	3002.68	3321.07	3269.23	3288.79	3631.32	3672.41	3606.75	3480.85	3510.89	3458.43	3436.77
132	273	50	18.3356	4.32878	14.3278	100	308	91	1.63	7	LOBA	SpringW1+	2011	1812	Train	3764.25	3842.72	2328.7	2333.33	2337.07	1891.87	2136.63	2173.38	2053.42	1855.51	1770.62	1732.28	1842.46	2630.73	2862.72	2827.28	2525.82	2325.84	2370.87	2361.36
133	595	50	17.7072	6.16812	13.7966	100	308	78	1.63	7	LOBA	SpringW1+	2012	4794	Train	3764.25	3842.72	4422	4430.43	4445.1	4783.96	4328.08	4352.71	4501.56	4328.37	4698.99	4757.84	4732.33	3631.32	3672.41	4036.96	4093.38	4184.07	4434.82	4235.27
134	537	50	18.6165	5.96554	14.3801	100	308	78	1.63	7	LOBA	SpringW1+	2013	3748	Train	3764.25	3842.72	4034.93	4039.94	4053.55	3727.86	4400.07	4252.53	3957.92	4144.88	3672.83	3647.94	3777.36	3631.32	3672.41	3907.93	4000.94	3986.81	4232.97	4031.22
135	392	50	19.0102	5.65805	14.6942	100	308	87	1.63	7	LOBA	SpringW1+	2014	4703	Train	3764.25	3842.72	4217.9	4201.99	4188.14	4677.21	4483.72	4364.38	4511.21	4790.97	4654.12	4596.67	4687.15	3627.67	3672.41	3819.71	3881.49	3930.2	4164.8	4098.46
151	576	100	18.516	7.67181	13.8128	125	325	89	1.49	8	LOBA	SpringW1+	2010	4241	Train	4004.2	3842.72	4722.35	4710.78	4696.38	4115.42	4369.08	4303.43	4053.78	4122.23	4206.64	4036.28	4059.47	3631.32	3672.41	3820.11	3819.62	3937.28	3985.14	3915.82
152	273	100	18.3872	3.91436	15.0128	125	325	105	1.49	8	LOBA	SpringW1+	2011	2394	Train	4004.2	3842.72	2296.64	2300.69	2306.3	2280.07	2310.88	2389.08	2424.35	2416.04	2636.24	2254.15	2368.74	3395.55	2958.58	2682.91	2857.62	2643.31	2557.4	2645.04
153	595	100	17.7217	5.97143	14.3661	125	325	94	1.49	8	LOBA	SpringW1+	2012	4733	Train	4004.2	3842.72	4750.07	4749.88	4755.58	4726.88	4559.81	4763.67	4738.88	4593.1	4704.26	4938.74	4844.54	3631.32	3672.41	3973.62	4270.64	4097.17	4283.77	4271.23
154	537	100	18.9304	6.47717	14.8636	125	325	91	1.49	8	LOBA	SpringW1+	2013	4307	Train	4004.2	3842.72	4588.88	4581.19	4580	4295.74	4504.18	4360.53	4656.12	4391.78	4389.38	4196.55	4416.86	3631.32	3672.41	3843.9	4101.44	3989.9	4109.35	4240.61
155	392	100	19.081	5.3455	15.2852	125	325	97	1.49	8	LOBA	SpringW1+	2014	4346	Train	4004.2	3842.72	3952.46	3944.71	3943.3	4336.67	4473.66	4484.95	4223.95	4721.22	4608.15	4395.2	4344.85	3631.32	3672.41	3704.59	4059.25	3991.98	4064.09	4189
171	576	50	18.516	7.67181	13.8128	125	325	89	1.46	9	LOBA	SpringW1	2010	3367	Train	3367	3259	3468.58	3459.86	3437.31	3603.74	3168.75	3326.64	3852.88	3020.41	3274.7	3350.43	3402.24	3631.32	3672.41	3550.74	3444.03	3559.89	3594.29	3613.71
172	273	50	18.3872	3.91436	15.0128	125	325	105	1.46	9	LOBA	SpringW1+	2011	2218	Train	3923.25	3842.72	2027.46	2040.3	2049.11	2242.99	1659.92	1974.44	1892.38	1753.66	1633.07	2225.24	2072.86	2808.95	2806.76	2465.39	2386.5	2152.25	2210.81	2105.56
173	595	50	17.7217	5.97143	14.3661	125	325	94	1.46	9	LOBA	SpringW1+	2012	4729	Train	3923.25	3842.72	4480.89	4489.49	4498.39	4729.14	4584.76	4901.54	4754.65	4568.76	4826.9	5003.79	4742.2	3631.32	3672.41	4009.71	4101.62	3991.81	4324.06	4219.04
174	537	50	18.9304	6.47717	14.8636	125	325	91	1.46	9	LOBA	SpringW1+	2013	4360	Train	3923.25	3842.72	4319.7	4320.8	4322.81	4319.48	4529.13	4498.4	4671.89	4443.69	4493.1	4421.45	4397.69	3631.32	3672.41	3879.99	3932.41	3846.31	4106.35	4150.69
175	392	50	19.081	5.3455	15.2852	125	325	97	1.46	9	LOBA	SpringW1+	2014	4386	Train	3923.25	3842.72	3683.28	3684.32	3686.11	4363.91	4195.34	4231.9	4151.48	4365.36	4263.16	4366.27	4360.02	3631.32	3672.41	3740.68	3813.71	3826.33	3960.48	4018.24
191	576	50	18.8794	7.80286	14.3434	100	339	98	1.49	10	LOBA	SpringW1+	2010	4094	Train	3867	3842.72	4001.96	3996.63	3981.83	4079.28	4131.3	4314.65	3978.35	3893.46	4021.85	4466.94	4213.18	3467.43	3633.69	3613.11	3398.4	3729.93	3944.02	3804.55
192	273	50	18.7324	3.91561	15.6555	100	339	113	1.49	10	LOBA	SpringW1+	2011	2050	Train	3867	3842.72	1384.66	1399.49	1410.85	1938.18	1062.41	1355.14	1514.36	1483.99	1614.83	1986.75	1924.52	2374.42	2544.51	1944.15	2233.72	1594.67	1738.72	1717.57
193	595	50	18.1098	6.21494	14.9782	100	339	99	1.49	10	LOBA	SpringW1+	2012	4765	Train	3867	3842.72	3777.88	3792.5	3808.62	4675.35	4198.35	4539.36	4523.35	4679.5	4626.17	4789.9	4608.92	3631.32	3672.41	3857.7	3529.7	3843.3	4037.56	4015.54
194	537	50	19.2035	7.17	15.2818	100	339	96	1.49	10	LOBA	SpringW1+	2013	4523	Train	3867	3842.72	4036.33	4037.67	4038.18	4355.77	4057.91	4021.91	4288.62	4473.93	4431.62	4371.64	4651.89	3631.32	3672.41	3782.69	3548.59	3708.5	3936.15	3986.49
195	392	50	19.4622	5.44593	15.9977	100	339	105	1.49	10	LOBA	SpringW1+	2014	3903	Train	3867	3842.72	3096.13	3097.54	3099.96	3854	3628.56	3719.12	3795.26	3814.78	3337.28	3613.28	3949.85	3334.06	3422.27	3306.58	3389.07	3416.06	3608.68	3626.18
211	576	50	18.2534	7.55097	13.2966	75	308	77	1.52	11	LOBA	SpringW1	2010	3070	Train	3070	3259	2895.54	2984.55	2981.07	3418.05	2785.27	2777.99	3095.62	2904.06	3129.98	3251.88	3129.67	3631.32	3672.41	3529.15	3457.58	3467.47	3246.47	3081.19
212	273	50	18.3356	4.32878	14.3278	75	308	91	1.52	11	LOBA	SpringW1+	2011	1650	Train	3548.25	3842.72	2116.34	2116.96	2117.84	1867.47	1988.6	1971.15	1914.29	1856.31	1901.34	1626.97	1782.47	2502.94	2780.6	2729.35	2519.99	2139.03	2261.55	2249.65
213	595	50	17.7072	6.16812	13.7966	75	308	78	1.52	11	LOBA	SpringW1+	2012	4771	Train	3548.25	3842.72	4209.63	4214.07	4225.87	4740.69	4031.98	4050.47	4310.01	4162.35	4344.67	4459.47	4633.95	3631.32	3672.41	3959.36	3954.61	4147.36	4148.83	4001.7
214	537	50	18.6165	5.96554	14.3801	75	308	78	1.52	11	LOBA	SpringW1+	2013	3533	Train	3548.25	3842.72	3822.57	3823.57	3834.31	3638	4103.98	3950.29	3719.47	3978.86	3318.51	3462.73	3576.02	3631.32	3672.41	3830.33	3862.16	3950.1	3946.98	3632.73
215	392	50	19.0102	5.65805	14.6942	75	308	87	1.52	11	LOBA	SpringW1+	2014	4239	Train	3548.25	3842.72	4005.54	3985.62	3968.91	4427.25	4187.62	4116.08	4372.08	4606.15	3964.66	4433.21	4463.05	3499.88	3660.36	3742.11	3663.35	3779.55	3878.81	3792.65
231	576	100	18.516	7.67181	13.8128	75	325	89	1.61	12	LOBA	SpringW1+	2010	3690	Train	3674.8	3842.72	4408.36	4388.8	4368.82	3792.59	3944.29	3928.49	3854.77	3777.96	3920.97	3743.15	3928.98	3631.32	3672.41	3744.14	3413.74	3820.44	3792.16	3556.67
232	273	100	18.3872	3.91436	15.0128	75	325	105	1.61	12	LOBA	SpringW1+	2011	2306	Train	3674.8	3842.72	1982.64	1978.71	1978.73	2248.88	2132.15	2111.29	2271.21	2174.37	2491.43	2114.45	2311.56	2841.86	2813.3	2368.77	2650.5	2219.88	2300.39	2257.47
233	595	100	17.7217	5.97143	14.3661	75	325	94	1.61	12	LOBA	SpringW1+	2012	4687	Train	3674.8	3842.72	4436.07	4427.9	4428.02	4636.98	4135.02	4388.73	4539.87	4248.82	4459.87	4897.08	4714.05	3631.32	3672.41	3897.66	3904.88	4045.8	4217.16	3984.66
234	537	100	18.9304	6.47717	14.8636	75	325	91	1.61	12	LOBA	SpringW1+	2013	3804	Train	3674.8	3842.72	4274.88	4259.21	4252.43	3953.75	4079.4	3985.59	4344.41	3844.4	3975.96	3839.17	4007.02	3631.32	3672.41	3767.94	3739.03	3938.54	4030.36	3721.73
235	392	100	19.081	5.3455	15.2852	75	325	97	1.61	12	LOBA	SpringW1+	2014	3887	Train	3674.8	3842.72	3638.46	3622.72	3615.74	4075.92	4048.87	4110	3713.51	4479.55	4094.3	4255.48	4063.07	3631.32	3672.41	3628.63	3626.17	3778.56	3935.64	3672.79
251	576	100	18.8794	7.80286	14.3434	75	339	98	1.58	13	LOBA	SpringW1+	2010	3527	Train	3556.4	3842.72	4114.14	4096.03	4075.24	3785.47	3893.96	3989.31	3863.08	4053.79	3745.83	3914.28	3686.95	3631.32	3672.41	3641.55	3373.33	3746.19	3760.93	3580.45
252	273	100	18.7324	3.91561	15.6555	75	339	113	1.58	13	LOBA	SpringW1+	2011	1984	Train	3556.4	3842.72	1496.84	1498.89	1504.25	1949.46	1624.01	1702.65	1969.75	1727.09	2283.85	1916.54	2085.3	2684.18	2646.23	2004.59	2434.13	1804.82	1956.81	1951.49
253	595	100	18.1098	6.21494	14.9782	75	339	99	1.58	13	LOBA	SpringW1+	2012	4611	Train	3556.4	3842.72	3890.06	3891.9	3902.02	4578.68	3961	4214.02	4408.08	4425.32	4381.33	4639.13	4517.26	3631.32	3672.41	3783.63	3632.04	3914.34	4080.86	3863.15
254	537	100	19.2035	7.17	15.2818	75	339	96	1.58	13	LOBA	SpringW1+	2013	3949	Train	3556.4	3842.72	4148.51	4137.07	4131.58	4041.19	3820.56	3696.56	4173.35	4148.32	4121.19	3968.05	4012.68	3631.32	3672.41	3708.62	3577.27	3826.4	3957.01	3812.23
255	392	100	19.4622	5.44593	15.9977	75	339	105	1.58	13	LOBA	SpringW1+	2014	3711	Train	3556.4	3842.72	3208.31	3196.94	3193.37	3784.64	4043.77	3985.76	3825.72	4049.81	3964.78	3752.9	3537.43	3631.32	3523.98	3292.95	3395.01	3456.2	3649.76	3542.99
271	576	50	18.516	7.67181	13.8128	125	325	89	1.45	14	LOBA	SpringW1+	2010	4115	Train	3961.2	3842.72	4449.92	4447.13	4435.93	4090.51	4389.1	4434.55	4064.13	4088.04	4173.6	4302.3	4158.49	3631.32	3672.41	3853.86	3655.3	3907.65	4158.31	3909.95
272	273	50	18.3872	3.91436	15.0128	125	325	105	1.45	14	LOBA	SpringW1+	2011	2217	Train	3961.2	3842.72	2024.2	2037.04	2045.85	2242.39	1656.47	1972.32	1888.7	1752.01	1619.13	2225.15	2048.01	2817.71	2806.2	2469.07	2389.74	2152.73	2206.27	2105.51
273	595	50	17.7217	5.97143	14.3661	125	325	94	1.45	14	LOBA	SpringW1+	2012	4730	Train	3961.2	3842.72	4477.63	4486.23	4495.13	4729.18	4579.84	4894.79	4749.23	4558.91	4828.82	5005.53	4743.67	3631.32	3672.41	4007.38	4094.46	3989.68	4314.58	4215.44
274	537	50	18.9304	6.47717	14.8636	125	325	91	1.45	14	LOBA	SpringW1+	2013	4358	Train	3961.2	3842.72	4316.44	4317.54	4319.55	4320.46	4524.21	4491.65	4666.47	4433.36	4490.39	4422.21	4401.2	3631.32	3672.41	3877.66	3925.26	3844.74	4096.87	4147.09
275	392	50	19.081	5.3455	15.2852	125	325	97	1.45	14	LOBA	SpringW1+	2014	4386	Train	3961.2	3842.72	3680.02	3681.06	3682.85	4363.64	4191.89	4228.18	4154.2	4362.31	4248.5	4366.18	4366.7	3631.32	3672.41	3738.35	3808.31	3826	3952.18	4014.64
291	576	50	18.2534	7.55097	13.2966	125	308	77	1.52	15	LOBA	SpringW1+	2010	4300	Train	3903.4	3842.72	4683.11	4679.77	4671.76	4134.81	4494.42	4348.61	4084.16	4533.72	4351.44	4227.74	4212.03	3631.32	3672.41	3938.53	3813.91	4047.63	4277.97	4046.23
292	273	50	18.3356	4.32878	14.3278	125	308	91	1.52	15	LOBA	SpringW1+	2011	1837	Train	3903.4	3842.72	2469.42	2478.04	2484.54	1931.19	2208.73	2293.64	2111.59	1907.62	1794.68	1924.57	1763.14	2951.41	2932.57	2951.75	2529.06	2529.71	2557.84	2468.23
293	595	50	17.7072	6.16812	13.7966	125	308	78	1.52	15	LOBA	SpringW1+	2012	4809	Train	3903.4	3842.72	4562.71	4575.14	4592.57	4793.68	4515.85	4506.43	4574	4397.81	4889	4845.73	4804.91	3631.32	3672.41	4063.29	4187.96	4173.79	4506.46	4383.8
294	537	50	18.6165	5.96554	14.3801	125	308	78	1.52	15	LOBA	SpringW1+	2013	3770	Train	3903.4	3842.72	4175.64	4184.65	4201.02	3762.79	4587.85	4406.25	4218.07	4253.35	3862.84	3871.4	3983.33	3631.32	3672.41	3934.26	4043.02	3976.53	4306.45	4245.44
295	392	50	19.0102	5.65805	14.6942	125	308	87	1.52	15	LOBA	SpringW1+	2014	4801	Train	3903.4	3842.72	4358.62	4346.69	4335.61	4695.98	4636	4484.65	4569.38	4843.09	4840.44	4666.08	4804.27	3631.32	3672.41	3846.04	4056.09	3948	4183.44	4212.11
311	808	50	17.139	5.76316	13.4274	100	322	100	0.98	16	BECO	SpringW1+	2010	4490	Train	4129	4002.57	4975.21	4965.49	4955.22	4491.74	4748.21	5060.67	5007.96	4657.29	4383.45	4450.94	4589.52	3631.32	4003.58	4049.08	4193.72	4143.02	4056.87	3927.04
312	281	50	17.2759	2.16597	15.4586	100	322	118	0.98	16	BECO	SpringW1+	2011	1450	Train	4129	4002.57	1899.6	1899.91	1897.93	1290.23	1633.52	1666.96	1517.3	1659.11	1572.41	1404.02	1715.45	3001.79	2392.64	2053.9	2427.96	2119.3	2021.24	2107.72
313	697	50	15.6318	4.36719	13.949	100	322	107	0.98	16	BECO	SpringW1+	2012	4487	Train	4129	4002.57	5228.37	5226.45	5225.54	4513.43	4672.24	4808.06	4744.66	4451	4441.04	4354.19	4376.25	3631.32	3658.1	4197.08	4340.05	4322.97	4589.61	4422.97
314	413	50	17.2989	4.4043	14.7806	100	322	105	0.98	16	BECO	SpringW1+	2013	5087	Train	4129	4002.57	3841.42	3836.92	3830.56	4979.8	4297.6	4817.21	4679.05	4749.14	4575.6	4847.84	5126.43	3631.32	3539.19	3565.14	3452.14	3919.89	3801.49	3778.46
315	453	50	17.7635	3.64635	15.2526	100	322	111	0.98	16	BECO	SpringW1+	2014	5131	Train	4129	4002.57	3984.48	3970.06	3957.34	4753.24	4755.6	5116.03	4953.15	4218.45	4873.1	4881.68	4988.55	3631.32	3329.99	3522.81	3669.47	3936.7	3955.91	3885.31
331	808	50	17.0933	5.66143	12.9229	75	291	77	1.05	17	BECO	SpringW1+	2010	4685	Train	4280	4002.57	4998.81	4982.85	4975.89	4611.34	4860.2	5046.1	4999.53	4911.46	4777.39	4764.14	4702.57	3631.32	4256.83	4063.39	4236.2	4331.32	4032.97	4122.64
332	281	50	17.2625	2.94977	14.5099	75	291	91	1.05	17	BECO	SpringW1+	2011	3288	Train	4280	4002.57	2350.36	2341.9	2337.52	2995.86	2544.14	2797.04	2643.5	2620.28	2822.02	2871.99	3039.55	3003.47	2992.74	2880.16	2898.83	2495.61	2432.8	2955.62
333	697	50	15.7786	4.87768	13.1616	75	291	76	1.05	17	BECO	SpringW1+	2012	4754	Train	4280	4002.57	5066.67	5069.29	5083.86	4774.25	4343.67	4600.2	4732.2	4976.17	4703.59	4734.69	4604.18	3631.32	3902.92	4198.01	4328.36	4634.66	4670.18	4976.09
334	413	50	17.1577	4.34409	14.1777	75	291	81	1.05	17	BECO	SpringW1+	2013	3657	Train	4280	4002.57	3864.2	3855.98	3855.54	4054.25	4316.55	4392.18	4585.76	4057.03	3823.15	3891.34	3846.22	3631.32	3672.41	3783.41	3622.2	4063.11	4004.67	4216.45
335	453	50	18.0915	4.18928	14.6429	75	291	87	1.05	17	BECO	SpringW1+	2014	5016	Train	4280	4002.57	4321.4	4292.02	4271.13	5019.29	4816.64	4867.6	5228.3	5199.93	5170.53	5163.67	5131.8	3631.32	3672.41	3784.24	3839.8	3993.19	4004.53	4004.66
351	808	0	17.139	5.76316	13.4274	75	322	100	0.95	18	BECO	SpringW1+	2010	3787	Train	3305.8	4002.57	4529.5	4524.56	4514.68	4189.84	4531.22	4502.68	4723.89	4109.56	3910.47	4115.85	4028.17	3631.32	4257.52	4009.71	3771.4	4290.06	4123.71	3972.15
352	281	0	17.2759	2.16597	15.4586	75	322	118	0.95	18	BECO	SpringW1+	2011	577	Train	3305.8	4002.57	1453.88	1458.98	1457.39	728.94	872.496	632.29	590.239	726.197	783.165	495.253	368.884	2190.95	2249.43	1701.34	1912.01	1509.18	1565.74	1561.6
353	697	0	15.6318	4.36719	13.949	75	322	107	0.95	18	BECO	SpringW1+	2012	4435	Train	3305.8	4002.57	4782.65	4785.52	4785	4429.67	4455.25	4250.06	4331.98	4195.41	4453.01	4188.53	4366.58	3631.32	3923.74	4116.88	3917.73	4454.88	4561.7	4347.85
354	413	0	17.2989	4.4043	14.7806	75	322	105	0.95	18	BECO	SpringW1+	2013	4155	Train	3305.8	4002.57	3395.7	3396	3390.02	4436.41	4080.61	4259.21	4268.12	4025.59	4330.98	4072.81	4069.66	3100.64	3555.98	3339.19	3266.44	3632.87	3639.24	3655.42
355	453	0	17.7635	3.64635	15.2526	75	322	111	0.95	18	BECO	SpringW1+	2014	3575	Train	3305.8	4002.57	3538.76	3529.14	3516.8	3946.63	4142.65	4081.36	4150.24	3825.73	3828.43	3986.51	3672.35	3426.28	3414.59	3394.1	3160.78	3550.38	3695.9	3566.5
371	808	0	17.139	5.76316	13.4274	100	322	100	0.94	19	BECO	SpringW1+	2010	4342	Train	3632.8	4002.57	4702.78	4701.84	4694.77	4337.76	4768.23	4649.88	4852.5	4198	4156.05	4287.16	4176.61	3631.32	4124.24	4082.83	4017.54	4324.38	4230.03	4024.89
372	281	0	17.2759	2.16597	15.4586	100	322	118	0.94	19	BECO	SpringW1+	2011	575	Train	3632.8	4002.57	1627.16	1636.26	1637.48	741.546	979.111	715.786	687.234	946.637	825.419	530.193	582.732	2423.96	2282.16	1840.05	1914.17	1693.67	1681.08	1618.31
373	697	0	15.6318	4.36719	13.949	100	322	107	0.94	19	BECO	SpringW1+	2012	4489	Train	3632.8	4002.57	4955.93	4962.8	4965.1	4463.71	4692.26	4397.27	4460.59	4416.81	4565.6	4285.83	4338.01	3631.32	3790.46	4230.83	4163.86	4465.96	4658.47	4348.22
374	413	0	17.2989	4.4043	14.7806	100	322	105	0.94	19	BECO	SpringW1+	2013	4925	Train	3632.8	4002.57	3568.99	3573.27	3570.11	4740.07	4317.62	4406.42	4396.72	4242.87	4551.23	4570.27	4278.06	3333.64	3581.09	3546.74	3472.17	3778.98	3814.04	3797.19
375	453	0	17.7635	3.64635	15.2526	100	322	111	0.94	19	BECO	SpringW1+	2014	3833	Train	3632.8	4002.57	3712.04	3706.41	3696.89	4077.35	4249.27	4164.85	4247.23	3859.54	3944.82	4150.01	3889.22	3631.32	3371.88	3586.39	3479.5	3723.97	3858.18	3708.27
391	808	0	17.139	5.76316	13.4274	125	322	100	1.08	20	BECO	SpringW1+	2010	4901	Train	3856.4	4002.57	4924.91	4927.98	4923.79	4603.27	5079.1	4874.23	5076.91	4340.04	4533.15	4581.47	4794.5	3631.32	3863	4167.42	4370.97	4362.27	4387.78	4144.49
392	281	0	17.2759	2.16597	15.4586	125	322	118	1.08	20	BECO	SpringW1+	2011	631	Train	3856.4	4002.57	1849.29	1862.39	1866.5	765.329	1137.49	831.042	854.024	1191.77	906.477	827.305	840.706	2525.44	2404.71	1923.67	1891.82	1875.81	1830.3	1685.71
393	697	0	15.6318	4.36719	13.949	125	322	107	1.08	20	BECO	SpringW1+	2012	4489	Train	3856.4	4002.57	5178.07	5188.94	5194.11	4501.51	5003.13	4621.62	4685.01	4785.99	4649.38	4703.27	4587.62	3631.32	3672.41	4315.42	4517.3	4509.08	4897.38	4484.23
394	413	0	17.2989	4.4043	14.7806	125	322	105	1.08	20	BECO	SpringW1+	2013	5052	Train	3856.4	4002.57	3791.12	3799.41	3799.13	4975	4628.49	4630.77	4621.14	4743.32	4888.8	4950.14	4877.71	3435.13	3619.86	3731.43	3689.07	3851.01	4067.56	3969.17
395	453	0	17.7635	3.64635	15.2526	125	322	111	1.08	20	BECO	SpringW1+	2014	4209	Train	3856.4	4002.57	3934.17	3932.55	3925.91	4397.06	4407.65	4280.11	4414.02	4041.51	4281.15	4408.19	4313.58	3631.32	3410.66	3795.64	3932.13	3844.55	4124.25	3930
411	808	50	17.139	5.76316	13.4274	125	322	100	1.09	21	BECO	SpringW1+	2010	4896	Train	4372	4002.57	5187.58	5181.85	5174.46	4690.3	5044.3	5269.6	5199.51	4788.61	4537.07	4732.21	4786.38	3631.32	3767.93	4126.68	4525.7	4180.19	4204.33	4131.89
412	281	50	17.2759	2.16597	15.4586	125	322	118	1.09	21	BECO	SpringW1+	2011	1705	Train	4372	4002.57	2111.96	2116.27	2117.17	1415.29	1781.54	1775.86	1670.13	1831.91	1881.77	1740.04	1964.59	3129.58	2497.23	2148.54	2456.85	2354.86	2163.69	2196.11
413	697	50	15.6318	4.36719	13.949	125	322	107	1.09	21	BECO	SpringW1+	2012	4489	Train	4372	4002.57	5440.73	5442.81	5444.78	4540.04	4968.33	5016.98	4949.91	4790.63	4530.57	4754.43	4583.11	3631.32	3672.41	4274.68	4672.02	4359.68	4800.1	4611.89
414	413	50	17.2989	4.4043	14.7806	125	322	105	1.09	21	BECO	SpringW1+	2013	5233	Train	4372	4002.57	4053.78	4053.29	4049.79	5087.34	4593.69	5026.13	4870.6	5198.44	5072.6	5250.62	5443.37	3631.32	3561.67	3833.1	3746.23	3974.52	3975.94	4016.25
415	453	50	17.7635	3.64635	15.2526	125	322	111	1.09	21	BECO	SpringW1+	2014	5537	Train	4372	4002.57	4196.84	4186.43	4176.57	4909.66	5051.7	5224.93	5158.4	4391.25	5229.46	5186.86	5588.09	3631.32	3352.47	3840.02	4087.92	4036.3	4141.56	4103.46
431	808	0	16.8573	5.62476	12.9947	75	308	92	0.96	22	BECO	SpringW1	2010	3019	Train	3019	3535.25	3335.5	3520.57	3509.88	3379.06	3439.59	3604.69	3272.84	3531.9	3077.14	3174.41	3149.05	3631.32	4072.89	3803.21	3637.69	3937.04	3601.85	3611.34
432	281	0	17.2205	2.49366	14.8878	75	308	109	0.96	22	BECO	SpringW1+	2011	1138	Train	3658.75	4002.57	2002.17	1997.53	1986.18	1321.89	1254.85	1108.72	1057.69	1061.58	1029.75	968.125	987.95	2378.3	2515.63	2116.66	1947.85	1872.17	1862.95	1844.45
433	697	0	15.6442	4.57233	13.568	75	308	94	0.96	22	BECO	SpringW1+	2012	5379	Train	3658.75	4002.57	4864.44	4869.25	4874.45	5116.73	4431.42	4290.91	4671.22	4820.29	5152.49	5223.39	5200.75	3631.32	3991.09	4212.15	3996.77	4600.83	4685.53	4551.88
434	413	0	17.0049	4.12573	14.3505	75	308	99	0.96	22	BECO	SpringW1+	2013	3153	Train	3658.75	4002.57	3769.7	3762.54	3750.48	3655.68	4294.11	4471.62	4535.17	4221.4	3983.04	3883.96	4087.14	3253.93	3672.41	3719.22	3473.64	3903.31	3909.51	3932.39
435	453	0	17.6737	3.83317	14.8185	75	308	98	0.96	22	BECO	SpringW1+	2014	4965	Train	3658.75	4002.57	3648.66	3641.81	3635.91	4859.98	4483.1	4676.11	4847.45	4727.29	4644.31	4927.26	4977.03	3521.47	3634.46	3697.92	3499.97	3910.4	3933.17	3784.7
451	808	0	17.139	5.76316	13.4274	125	322	100	1.08	23	BECO	SpringW1	2010	3928	Train	3928	3535.25	3780.59	3847.99	3825.01	3935.65	3853.83	3833.02	3415.31	3752.95	3736.07	3935.17	3892.77	3631.32	3672.41	3861.97	3961.12	3896.06	3844.6	3840.31
452	281	0	17.2759	2.16597	15.4586	125	322	118	1.08	23	BECO	SpringW1+	2011	650	Train	3595.5	4002.57	1849.29	1862.39	1866.5	765.329	1137.49	831.042	854.024	1191.77	906.477	827.305	840.706	2525.44	2404.71	1923.67	1891.82	1875.81	1830.3	1685.71
453	697	0	15.6318	4.36719	13.949	125	322	107	1.08	23	BECO	SpringW1+	2012	4489	Train	3595.5	4002.57	5178.07	5188.94	5194.11	4501.51	5003.13	4621.62	4685.01	4785.99	4649.38	4703.27	4587.62	3631.32	3672.41	4315.42	4517.3	4509.08	4897.38	4484.23
454	413	0	17.2989	4.4043	14.7806	125	322	105	1.08	23	BECO	SpringW1+	2013	5056	Train	3595.5	4002.57	3791.12	3799.41	3799.13	4975	4628.49	4630.77	4621.14	4743.32	4888.8	4950.14	4877.71	3435.13	3619.86	3731.43	3689.07	3851.01	4067.56	3969.17
455	453	0	17.7635	3.64635	15.2526	125	322	111	1.08	23	BECO	SpringW1+	2014	4187	Train	3595.5	4002.57	3934.17	3932.55	3925.91	4397.06	4407.65	4280.11	4414.02	4041.51	4281.15	4408.19	4313.58	3631.32	3410.66	3795.64	3932.13	3844.55	4124.25	3930
471	808	0	17.0933	5.66143	12.9229	100	291	77	1	24	BECO	SpringW1	2010	3896	Train	3896	3535.25	3450.45	3592.83	3604.13	3934.12	3891.97	3991.5	3851.77	3729.79	3980.78	3938.24	3688.87	3631.32	3933.44	3841.33	3877.08	4080.8	3800.25	3883
472	281	0	17.2582	2.91318	14.5282	100	291	90	1	24	BECO	SpringW1+	2011	2039	Train	3965.5	4002.57	2141.31	2148.75	2154.4	2424.2	2010.17	2131.2	2230.67	2078.57	2315.62	2028.12	2146.11	2638.78	2934.27	2826.48	2449.28	2234.98	2408.47	2440.7
473	697	0	15.7786	4.87768	13.1616	100	291	76	1	24	BECO	SpringW1+	2012	4847	Train	3965.5	4002.57	4967.51	4982.92	5003.5	4831.58	4600.71	4468.01	4869.13	4846.23	4911.69	5178.32	4951.46	3631.32	3890.3	4281.4	4240.56	4788.73	4862.88	4969.44
474	413	0	17.1577	4.34409	14.1777	100	291	81	1	24	BECO	SpringW1+	2013	3575	Train	3965.5	4002.57	3765.04	3769.61	3775.18	4047.17	4573.59	4709.47	4722.69	4106.81	4000.5	3778.26	3585.66	3491.92	3672.41	3866.8	3661.07	4140.76	4172.48	4208.89
475	453	0	18.0915	4.18928	14.6429	100	291	87	1	24	BECO	SpringW1+	2014	5401	Train	3965.5	4002.57	4222.24	4205.65	4190.77	5194.42	4736.29	4943.77	4922.5	5389.74	5305.98	5364.69	5145.81	3631.32	3672.41	3873.86	3706.02	4059.35	4145.27	4035.41
491	808	50	17.0933	5.66143	12.9229	125	291	77	1.02	25	BECO	SpringW1+	2010	4876	Train	4719.8	4002.57	5342.12	5334.15	5332.81	4729.2	5329.3	5481.8	5247.28	4963.7	5088.61	5059.42	4835.14	3631.32	3998.8	4160.33	4438.25	4399.74	4249.39	4534
492	281	50	17.2625	2.94977	14.5099	125	291	91	1.02	25	BECO	SpringW1+	2011	3514	Train	4719.8	4002.57	2693.67	2693.2	2694.44	3041.93	2753.92	3108.35	2829.76	2678.81	2736.47	3061.3	3240.77	3478.25	3143.03	3198.41	2907.55	2930.31	2778.89	3085.98
493	697	50	15.7786	4.87768	13.1616	125	291	76	1.02	25	BECO	SpringW1+	2012	4845	Train	4719.8	4002.57	5409.97	5420.59	5440.78	4840.08	4812.77	5020.86	4979.95	5198.46	5225.52	4696.92	4899.82	3631.32	3672.41	4294.95	4515.68	4654.68	4942.08	5319.55
494	413	50	17.1577	4.34409	14.1777	125	291	81	1.02	25	BECO	SpringW1+	2013	4902	Train	4719.8	4002.57	4207.5	4207.28	4212.46	4370.72	4785.65	4827.88	4833.5	4486.73	4548.23	4463.75	4588.11	3631.32	3672.41	3880.35	3679.99	4110.55	4184.75	4559.01
495	453	50	18.0915	4.18928	14.6429	125	291	87	1.02	25	BECO	SpringW1+	2014	5462	Train	4719.8	4002.57	4664.7	4643.32	4628.04	5239.6	5285.74	5303.3	5476.04	5459.58	5882.12	5608.44	5688.41	3631.32	3617.98	3887.4	4047.92	4109.04	4150.02	4309.09
511	808	50	17.0933	5.66143	12.9229	100	291	77	0.82	26	BECO	SpringW1+	2010	4732	Train	4365.8	4002.57	5100.44	5088.47	5084.22	4640.35	4988.89	5118.8	5006.99	4812.87	4871.97	5001.83	4888.87	3631.32	4311.21	4061.76	4077.1	4360.43	4076.39	4376.02
512	281	50	17.2625	2.94977	14.5099	100	291	91	0.82	26	BECO	SpringW1+	2011	2821	Train	4365.8	4002.57	2452	2447.52	2445.85	2941.38	2574.84	2872.6	2657.51	2701.26	2930.51	3170.96	2996.71	3429.37	2989.72	3099.67	2900.67	2682.45	2547.53	2974.47
513	697	50	15.7786	4.87768	13.1616	100	291	76	0.82	26	BECO	SpringW1+	2012	4829	Train	4365.8	4002.57	5168.3	5174.91	5192.19	4795.57	4472.36	4672.9	4739.66	4992.93	4803.97	4667.93	4983.64	3631.32	3957.3	4196.37	4169.26	4598.75	4646.3	5095.17
514	413	50	17.1577	4.34409	14.1777	100	291	81	0.82	26	BECO	SpringW1+	2013	4423	Train	4365.8	4002.57	3965.83	3961.6	3963.87	4266.17	4445.24	4464.88	4593.22	4167.22	4010.84	4313.59	4338.16	3631.32	3672.41	3679.97	3585.93	4043.89	3963.18	4334.63
515	453	50	18.0915	4.18928	14.6429	100	291	87	0.82	26	BECO	SpringW1+	2014	5024	Train	4365.8	4002.57	4423.03	4397.64	4379.46	4905.67	4945.33	4940.3	5235.76	5194.77	5316.33	5368.15	5091.18	3631.32	3546.61	3647.18	3680.7	4042.38	3907.11	4084.7
531	808	0	16.8573	5.62476	12.9947	100	308	92	1	27	BECO	SpringW1	2010	3298	Train	3298	3535.25	3519.74	3701.11	3692.31	3471.97	3701.22	3777.61	3525.08	3425.56	3248.36	3087.54	3405.53	3631.32	3896.96	3864.49	3807.04	3972.56	3803.39	3740.79
532	281	0	17.2205	2.49366	14.8878	100	308	109	1	27	BECO	SpringW1+	2011	1230	Train	3989.25	4002.57	2191.73	2191.1	2182.58	1355.21	1378.72	1202.81	1177.95	1077.61	1066.47	1062.37	999.749	2567.46	2578.29	2237	1952.86	2052.82	2015.65	1920.47
533	697	0	15.6442	4.57233	13.568	100	308	94	1	27	BECO	SpringW1+	2012	5425	Train	3989.25	4002.57	5054.01	5062.82	5070.85	5198.3	4693.05	4463.83	4831.77	4878.33	5323.71	5298.03	5385.88	3631.32	3815.16	4273.44	4200.26	4622.59	4829.67	4600.71
534	413	0	17.0049	4.12573	14.3505	100	308	99	1	27	BECO	SpringW1+	2013	3746	Train	3989.25	4002.57	3959.27	3956.1	3946.88	3858.06	4555.74	4644.54	4695.71	4463.03	4449.42	4233.38	4315.7	3443.09	3672.41	3871.27	3596.55	4015.11	4065.49	3987.3
535	453	0	17.6737	3.83317	14.8185	100	308	98	1	27	BECO	SpringW1+	2014	5556	Train	3989.25	4002.57	3838.22	3835.38	3832.31	5170.79	4744.72	4817.5	5007.99	4968.92	4921.37	5148.04	5115.35	3631.32	3618.92	3866.7	3640.19	3994.83	4091.79	3916.71
551	847	0	20.4074	8.54724	14.8951	125	350	98	1.25	28	COCO	SpringW1+	2010	4910	Train	3164.8	3008.66	3990.88	3997.53	3996.31	4695.56	4761.57	4810.29	4693.84	4984.3	4966.44	5017.01	4894.15	3631.32	3660.84	3806.19	3805.12	4038.06	4060.47	3925.72
552	318	0	20.6248	4.63913	16.7143	125	350	110	1.25	28	COCO	SpringW1+	2011	67	Train	3164.8	3008.66	186.891	223.049	254.545	105.857	-589.596	-478.431	-94.9494	-128.967	117.605	-142.554	137.578	2132.44	1904.37	1867.97	1315.98	682.869	675.271	745.016
553	903	0	18.9824	7.12061	14.6515	125	350	104	1.25	28	COCO	SpringW1+	2012	4989	Train	3164.8	3008.66	4762.34	4776.87	4788.64	4870.39	4673.15	4603.51	5061.5	5086.07	5239.31	5118.26	5136.54	3631.32	3672.41	4138.84	4561.52	4202.25	4311.56	4293.46
554	431	0	20.5842	8.01266	16.4589	125	350	98	1.25	28	COCO	SpringW1+	2013	3916	Train	3164.8	3008.66	3000.42	3013.61	3016.57	3809.19	3502.47	3681.99	3758	4192.82	3968.76	3796.19	3928.25	2971.04	3081.08	3337.62	3173	3352	3436	3596.04
555	480	0	21.3859	6.20859	16.8932	125	350	104	1.25	28	COCO	SpringW1+	2014	1942	Train	3164.8	3008.66	2241.22	2257.43	2272.77	1929.71	2363.77	2327.94	2324.95	1975.78	1592.69	1881.92	2198.65	3302.3	2867.13	3241.46	2799.05	2859.12	2512.12	2645.51
571	847	0	20.0365	8.55225	14.1388	100	333	88	1.28	29	COCO	SpringW1+	2010	4561	Train	3054.4	3008.66	4364.48	4360.23	4350.33	4458.36	4572.03	4506.58	4525.96	4367.59	4579.34	4611.66	4387.55	3631.32	3672.41	3876.63	3622.9	4145.75	4143.78	3958.57
572	318	0	20.0683	4.59111	15.7528	100	333	100	1.28	29	COCO	SpringW1+	2011	93	Train	3054.4	3008.66	611.422	638.487	662.692	122.642	13.5348	125.523	265.295	72.644	-31.8769	134.339	103.765	2121.69	2368.16	2209.31	1486.58	989.026	1037.03	1096.66
573	903	0	18.7118	7.12753	13.9775	100	333	91	1.28	29	COCO	SpringW1+	2012	4245	Train	3054.4	3008.66	4851.38	4862.15	4874.62	4288.4	4402.93	4496.98	4279.09	4440.81	4241	4256.43	4245.58	3631.32	3672.41	4174.84	4491.97	4312.3	4340.35	4237.8
574	431	0	20.5842	8.01266	16.4589	100	333	93	1.28	29	COCO	SpringW1+	2013	3829	Train	3054.4	3008.66	3536.27	3523.69	3502.16	3808.7	3593.37	3644.53	3662.05	3706.25	3807.09	3670.36	3755.83	2899.03	3033.24	3445.42	2923.56	3347.38	3457.79	3570.56
575	480	0	20.7282	5.98232	15.9569	100	333	94	1.28	29	COCO	SpringW1+	2014	2544	Train	3054.4	3008.66	2556.82	2567.05	2579.14	2635.51	2994.45	2824.15	2250.93	2718.31	2673.45	2585.51	2536.73	3269.68	3354.09	3439.79	2894.15	3113.56	2840.12	2927.78
591	847	0	20.4074	8.54724	14.8951	75	350	98	0.95	30	COCO	SpringW1+	2010	4760	Train	3054.6	3008.66	3540.1	3538.74	3531.75	4624.2	4129.98	4151.81	4267.42	4693.08	4802.74	4691.63	4707.56	3631.32	3572.44	3418.71	3213.54	3961.81	3677.1	3771.77
592	318	0	20.6248	4.63913	16.7143	75	350	110	0.95	30	COCO	SpringW1+	2011	53	Train	3054.6	3008.66	-263.886	-235.74	-210.016	136.449	-913.256	-746.945	-423.074	-499.018	-321.363	-211.794	3.09574	1947	1647.28	1708.08	1363.96	318.907	372.312	387.341
593	903	0	18.9824	7.12061	14.6515	75	350	104	0.95	30	COCO	SpringW1+	2012	4980	Train	3054.6	3008.66	4311.57	4318.08	4324.08	4769.91	4041.56	4144.53	4572.06	4794.85	4872.47	4722.45	4949.95	3631.32	3594.72	3852.93	3900.9	4126	3989.2	3981.77
594	431	0	20.5842	8.01266	16.4589	75	350	98	0.95	30	COCO	SpringW1+	2013	3841	Train	3054.6	3008.66	2549.64	2554.82	2552.01	3754.35	3178.81	3184.22	3450.3	3699.26	3846.57	3456.43	3823.71	2682.85	2823.99	3044.7	2913.78	3015.1	2764.19	3098.68
595	480	0	21.3859	6.20859	16.8932	75	350	104	0.95	30	COCO	SpringW1+	2014	1639	Train	3054.6	3008.66	1790.44	1798.64	1808.21	1852.03	2040.11	1893.69	1974.66	1605.73	1470.49	1534.44	1493.18	3116.86	2610.04	2958.32	2638.7	2495.16	2154.22	2035.76
611	847	0	20.4074	8.54724	14.8951	75	350	98	1.16	31	COCO	SpringW1+	2010	4648	Train	2942.2	3008.66	3608.49	3607.14	3600.25	4655.1	4233.38	4293.58	4381.12	4768.13	4762.4	4730.52	4666.07	3631.32	3672.41	3523.74	3257.94	3955.9	3810.12	3768.45
612	318	0	20.6248	4.63913	16.7143	75	350	110	1.16	31	COCO	SpringW1+	2011	34	Train	2942.2	3008.66	-195.496	-167.337	-141.517	103.742	-840.787	-668.715	-325.369	-434.828	-28.6519	-4.18644	-167.475	1762.88	1773.04	1630.95	1329.64	315.606	419.742	309.401
613	903	0	18.9824	7.12061	14.6515	75	350	104	1.16	31	COCO	SpringW1+	2012	4973	Train	2942.2	3008.66	4379.96	4386.48	4392.57	4831.15	4144.96	4252.53	4571.77	4869.89	4996.99	4922.13	4908.46	3631.32	3672.41	3957.96	4014.34	4130.98	4061.2	4080.37
614	431	0	20.5842	8.01266	16.4589	75	350	98	1.16	31	COCO	SpringW1+	2013	3718	Train	2942.2	3008.66	2618.03	2623.22	2620.51	3762.59	3251.28	3325.98	3527.58	3733.83	3914.8	3609.5	3936.43	2601.48	2949.75	3092.58	2978.83	3023.56	2834.87	3227.81
615	480	0	21.3859	6.20859	16.8932	75	350	104	1.16	31	COCO	SpringW1+	2014	1338	Train	2942.2	3008.66	1858.83	1867.04	1876.7	1840.51	2112.58	1971.92	1917.52	1669.92	1538.73	1687.51	1523.73	2932.74	2735.81	3004.43	2604.38	2491.85	2201.65	1967.1
631	847	0	19.4351	8.33815	13.4026	125	318	77	1.12	32	COCO	SpringW1+	2010	4153	Train	3115.6	3008.66	4723.45	4727.37	4727.48	4220.16	4621.96	4420.11	4433.81	4186.3	4265.97	4046.76	4411.79	3631.32	3672.41	4001.38	3995.54	4338.58	4345.22	4116.27
632	318	0	19.8709	4.71837	15.1745	125	318	90	1.12	32	COCO	SpringW1+	2011	283	Train	3115.6	3008.66	1157.93	1183.45	1206.22	404.175	531.284	541.016	526.933	253.473	411.977	520.69	133.671	2662.66	2594.98	2822.54	1601.56	1486.7	1409.62	1481.44
633	903	0	18.4269	7.03807	13.4066	125	318	84	1.12	32	COCO	SpringW1+	2012	4576	Train	3115.6	3008.66	5496.71	5501.79	5507.81	4520.98	4721.26	4747.9	4954.27	4263.58	4616.93	4527.77	4554.7	3631.32	3672.41	4285.55	4905.82	4450	4537.4	4503.21
634	431	0	20.5842	8.01266	16.4589	125	318	87	1.12	32	COCO	SpringW1+	2013	3382	Train	3115.6	3008.66	4153.54	4129.82	4097.02	3485.02	3855.4	3872	3741.53	3641.11	3599.88	3649.17	3342.07	3398.5	2999.87	3572.97	2888.16	3515.79	3657.54	3731.75
635	480	0	20.625	6.35612	15.3434	125	318	88	1.12	32	COCO	SpringW1+	2014	3184	Train	3115.6	3008.66	3589.87	3584.2	3576.57	3111.72	3430.64	3161.6	3365.24	2941.58	3103.43	3154.48	3179.54	3631.32	3480.69	3653.88	3171.55	3527.08	3499.21	3606.3
651	847	0	20.0365	8.55225	14.1388	125	333	88	1.5	33	COCO	SpringW1	2010	3653	Train	3653	3649	3979.77	3672.32	3660.06	3845.54	3697.02	3768.42	3566.12	3951.14	3867.73	3740.9	3680.38	3631.32	3672.41	3674.41	3540.88	3757.24	3730.49	3710.63
652	318	0	20.0683	4.59111	15.7528	125	333	100	1.5	33	COCO	SpringW1+	2011	88	Train	2650	3008.66	859.607	890.682	917.806	180.414	199.521	314.965	444.904	330.947	430.808	206.66	330.758	2153.04	2508.32	2263.55	1451.15	1169.91	1204.32	1138.45
653	903	0	18.7118	7.12753	13.9775	125	333	91	1.5	33	COCO	SpringW1+	2012	4245	Train	2650	3008.66	5099.57	5114.35	5129.73	4242.22	4753.19	4762.48	4506.7	4611.44	4375.67	4278.23	4297.61	3631.32	3672.41	4278.08	4902.63	4352.08	4567.47	4481.09
654	431	0	20.5842	8.01266	16.4589	125	333	93	1.5	33	COCO	SpringW1+	2013	3796	Train	2650	3008.66	3784.46	3775.88	3757.27	3808.33	3779.36	3887.72	3841.66	3912.67	3890.93	3742.68	3747.9	2930.37	3203.7	3454.42	2851.12	3503.7	3803.98	3788.84
655	480	0	20.7282	5.98232	15.9569	125	333	94	1.5	33	COCO	SpringW1+	2014	2471	Train	2650	3008.66	2805.01	2819.24	2834.25	2667.4	3180.44	3067.35	2407.03	2924.73	2757.29	2657.83	2528.8	3301.02	3524.56	3628.11	3141.71	3223.55	3177.39	3217.11
671	847	0	20.0365	8.55225	14.1388	100	333	88	1.47	34	COCO	SpringW1+	2010	4560	Train	3110.8	3008.66	4426.35	4422.12	4412.31	4426.82	4665.58	4634.85	4628.84	4435.49	4745.94	4597.18	4389.07	3631.32	3672.41	3920.91	3758.82	4150.26	4201.92	3968.82
672	318	0	20.0683	4.59111	15.7528	100	333	100	1.47	34	COCO	SpringW1+	2011	118	Train	3110.8	3008.66	673.299	700.374	724.667	158.677	79.102	196.303	335.214	103.924	232.956	267.446	118.397	1955.11	2430.66	2139.53	1455.53	986.039	1079.95	979.187
673	903	0	18.7118	7.12753	13.9775	100	333	91	1.47	34	COCO	SpringW1+	2012	4245	Train	3110.8	3008.66	4913.26	4924.04	4936.59	4267.4	4496.48	4594.7	4260.36	4508.71	4263.41	4218.33	4247.1	3631.32	3672.41	4219.12	4627.89	4316.81	4429.3	4327.01
674	431	0	20.5842	8.01266	16.4589	100	333	93	1.47	34	COCO	SpringW1+	2013	3891	Train	3110.8	3008.66	3598.15	3585.58	3564.13	3814.87	3658.94	3715.31	3731.97	3764.33	3868.83	3672.03	3658.29	2732.44	3147.02	3386.12	2892.51	3340.83	3572.7	3639.01
675	480	0	20.7282	5.98232	15.9569	100	333	94	1.47	34	COCO	SpringW1+	2014	2740	Train	3110.8	3008.66	2618.7	2628.94	2641.11	2670.07	3060.02	2894.93	2199.23	2776.39	2735.18	2587.18	2439.19	3103.09	3467.88	3534.81	2996.28	3110.57	2932.98	2899.37
691	847	0	20.0365	8.55225	14.1388	125	333	88	0.91	35	COCO	SpringW1+	2010	4565	Train	3114.8	3008.66	4420.52	4420.25	4413	4385.83	4631.79	4484.77	4457.62	4327.38	4509.25	4813.97	4434.86	3631.32	3672.41	3842.36	3671.01	4171.53	4127.21	3979.9
692	318	0	20.0683	4.59111	15.7528	125	333	100	0.91	35	COCO	SpringW1+	2011	130	Train	3114.8	3008.66	667.463	698.504	725.357	164.556	-4.08211	148.933	227.788	233.819	3.21302	201.469	297.543	2670.34	2185.29	2480.24	1547.56	1179.18	1071.07	1176.72
693	903	0	18.7118	7.12753	13.9775	125	333	91	0.91	35	COCO	SpringW1+	2012	4245	Train	3114.8	3008.66	4907.42	4922.17	4937.28	4253.02	4462.69	4459.03	4564.88	4400.6	4422.75	4396.55	4292.89	3631.32	3672.41	4140.58	4480.57	4338.08	4323.23	4268.59
694	431	0	20.5842	8.01266	16.4589	125	333	93	0.91	35	COCO	SpringW1+	2013	3891	Train	3114.8	3008.66	3592.32	3583.7	3564.82	3791.66	3575.76	3667.94	3624.54	3732.33	3699.23	3737.49	4050.79	3447.67	2850.37	3486.38	2984.54	3507.79	3403.16	3549.11
695	480	0	20.7282	5.98232	15.9569	125	333	94	0.91	35	COCO	SpringW1+	2014	2743	Train	3114.8	3008.66	2612.86	2627.07	2641.8	2666.91	2976.84	2847.56	2567.55	2744.39	2565.58	2652.64	2701.49	3631.32	3171.22	3418.24	3087.83	3252.85	2903.43	3109.08
711	847	0	19.4351	8.33815	13.4026	75	318	77	1.34	36	COCO	SpringW1+	2010	4154	Train	3021.4	3008.66	4442.02	4437.96	4432.54	4147.39	4246.41	4112.67	4288.94	4384.63	4008.68	3794.76	4313.02	3631.32	3672.41	3948.72	3727.03	4274.68	4033.93	3844.66
712	318	0	19.8709	4.71837	15.1745	75	318	90	1.34	36	COCO	SpringW1+	2011	230	Train	3021.4	3008.66	876.501	894.037	911.271	408.341	387.07	300.485	410.591	133.944	305.352	381.854	64.3456	2021.3	2455.27	2471.67	1564.56	1114.56	1221.35	942.008
713	903	0	18.4269	7.03807	13.4066	75	318	84	1.34	36	COCO	SpringW1+	2012	4574	Train	3021.4	3008.66	5215.28	5212.38	5212.86	4460.35	4345.71	4556.35	4433.98	4461.91	4353.33	4269.9	4455.93	3631.32	3672.41	4232.89	4556.62	4386.09	4281.68	4126.91
714	431	0	20.5516	8.00503	16.3704	75	318	88	1.34	36	COCO	SpringW1+	2013	3188	Train	3021.4	3008.66	3969.85	3935.86	3894.37	3386.51	3698.39	3620.94	3596.75	3269.04	3471.98	3594.35	3173.36	2767.61	3051.7	3501.49	2828.77	3264.3	3435.55	3462.48
715	480	0	20.625	6.35612	15.3434	75	318	88	1.34	36	COCO	SpringW1+	2014	2961	Train	3021.4	3008.66	3308.44	3294.78	3281.62	3045.98	3286.42	2921.06	3164.66	3034.2	2996.81	3015.64	3099.78	3253.04	3406.29	3601.22	2925.96	3298.21	3132.14	2928.97
731	847	0	20.0365	8.55225	14.1388	75	333	88	0.89	37	COCO	SpringW1	2010	3645	Train	3645	3649	3509.12	3311.25	3307.43	3797.58	2912.8	2967.51	3127.67	3549.14	3317.07	3501.83	3574.98	3631.32	3672.41	3495.47	3171.36	3766.94	3264.57	3158.99
732	318	0	20.0683	4.59111	15.7528	75	333	100	0.89	37	COCO	SpringW1+	2011	96	Train	2689	3008.66	307.873	330.918	352.128	161.271	-231.118	-181.005	23.1273	-213.644	-76.8707	60.5209	168.537	2168.2	2095.88	2217.51	1549.78	810.817	831.348	901.774
733	903	0	18.7118	7.12753	13.9775	75	333	91	0.89	37	COCO	SpringW1+	2012	4245	Train	2689	3008.66	4547.83	4554.58	4564.05	4117.64	3968.97	4144.05	4068.25	4209.43	4205.25	4268.72	4192.2	3631.32	3709.22	4031.99	3959.69	4268.47	4035.2	3997.24
734	431	0	20.5842	8.01266	16.4589	75	333	93	0.89	37	COCO	SpringW1+	2013	3842	Train	2689	3008.66	3232.73	3216.12	3191.59	3728.48	3348.72	3338	3419.88	3447.86	3607.8	3594.42	3854.74	2616.98	2760.96	3228.8	2868.07	3196.89	3013.81	3190.96
735	480	0	20.7282	5.98232	15.9569	75	333	94	0.89	37	COCO	SpringW1+	2014	2573	Train	2689	3008.66	2253.27	2259.48	2268.57	2647.94	2749.8	2517.62	2141.08	2459.92	2534.37	2511.69	2426.78	3237.56	3081.82	3134.39	2856.04	2935.35	2544.55	2545.89
751	847	0	19.4351	8.33815	13.4026	100	318	77	0.64	38	COCO	SpringW1+	2010	4154	Train	3042	3008.66	4390.59	4390.49	4387.56	4066.02	4143.69	3868.08	4041.92	4313.67	3969.84	3855.69	4357.69	3148.65	3992.93	3837.55	3586.28	4292.62	4011.49	3974.36
752	318	0	19.8709	4.71837	15.1745	100	318	90	0.64	38	COCO	SpringW1+	2011	236	Train	3042	3008.66	825.072	846.565	866.294	473.327	255.574	200.961	251.646	327.977	706.941	446.082	209.643	2331.72	2306.49	2863.79	1679.47	1309.9	1183.61	1338.34
753	903	0	18.4269	7.03807	13.4066	100	318	84	0.64	38	COCO	SpringW1+	2012	4576	Train	3042	3008.66	5163.85	5164.91	5167.89	4302.11	4242.98	4335.96	4655.32	4390.95	4321.86	4437.1	4500.6	3631.32	3927.34	4121.72	4309.16	4404.04	4243.23	4234.54
754	431	0	20.5842	8.01266	16.4589	100	318	87	0.64	38	COCO	SpringW1+	2013	3227	Train	3042	3008.66	3820.69	3792.94	3757.1	3360.06	3579.69	3531.95	3466.24	3355.21	3096.31	3420.15	3199.94	2877.87	2673.7	3340.52	2890.39	3401.64	3221.51	3292.15
755	480	0	20.625	6.35612	15.3434	100	318	88	0.64	38	COCO	SpringW1+	2014	3017	Train	3042	3008.66	3257.01	3247.31	3236.65	3064.87	3154.93	2821.54	3089.95	3046.59	3115.37	3079.87	3083.69	2942.42	3154.52	3232.24	3015.92	3394.03	3105.61	3221.19
771	485	0	16.3286	3.54571	13.549	75	303	99	0.74	39	BAGR	SpringW1+	2010	4466	Train	3223.4	3074.65	3083.68	3083.62	3077.69	4685.59	4507	4559.02	4356.37	4737.38	4702.72	4777.11	4645.04	3241.9	4098.14	3277.77	3382.38	3789.6	3693.31	3814.12
772	290	0	16.9246	1.43697	16.0777	75	303	112	0.74	39	BAGR	SpringW1+	2011	962	Train	3223.4	3074.65	1626.96	1621.02	1614.18	1006.35	1298.84	1115.87	972.693	886.498	855.198	836.651	864.826	2420.15	2103.9	1872.2	2032.05	1624.68	1588.97	1842.92
773	593	0	15.5654	3.41137	12.7687	75	303	103	0.74	39	BAGR	SpringW1+	2012	4668	Train	3223.4	3074.65	4728.43	4718.44	4702.75	4672.83	4277.93	4351.81	4243.56	4565.8	4668.91	4462.98	4684.39	3631.32	4312.53	4106.05	4236.84	4260.03	4107.12	4420.42
774	387	0	17.2785	2.85854	15.7107	75	303	101	0.74	39	BAGR	SpringW1+	2013	3838	Train	3223.4	3074.65	2816.62	2811.06	2808.02	3947.27	3581.57	3689.85	3723.99	3494.42	3610.49	3996.24	3625.06	3161.18	3074.76	3098.58	3127.77	3308.34	3269.7	3229.63
775	253	0	17.4659	2.83902	15.1707	75	303	102	0.74	39	BAGR	SpringW1+	2014	2183	Train	3223.4	3074.65	2812.75	2803.75	2792.31	2246.07	1949.21	2166.12	2121.46	2239.34	2083.67	1924	2086.3	3024.53	2905.67	2820.85	2723.41	2696.7	2610.5	2491.56
791	485	0	16.4456	3.61309	13.8534	125	319	109	0.72	40	BAGR	SpringW1	2010	2899	Train	2899	3452.4	3505.12	3389.86	3372.76	3097.41	3539.17	3251.57	3227.13	3318.71	3024.7	2791.19	2962.04	3631.32	3591.56	3256.44	3005.92	3438.62	3244.12	3238.19
792	290	0	16.9593	1.07217	16.6969	125	319	126	0.72	40	BAGR	SpringW1+	2011	1118	Train	2447.75	3074.65	1670.07	1673.69	1671.53	1100.61	1019.1	614.655	424.543	1241.52	985.276	1091.99	983.784	2719.28	1776.12	1622.07	1917.13	1677.1	1556.37	1647.35
793	593	0	15.5856	3.09026	13.3328	125	319	111	0.72	40	BAGR	SpringW1+	2012	3727	Train	2447.75	3074.65	4338.33	4352.82	4360.24	3720.97	4558.18	4402.26	4149.86	3903	3912.78	3837.47	3759.29	3631.32	3976.05	4110.53	4461.95	4160.72	4138.78	4247.87
794	387	0	17.6441	3.24032	16.2054	125	319	109	0.72	40	BAGR	SpringW1+	2013	3424	Train	2447.75	3074.65	2870.24	2877.19	2881.66	3438.93	3440.14	3505.55	3565.27	3735.26	3636.35	3396.01	3677.41	3463.31	2862.3	3079.91	3020.8	3297.99	3186.99	3307.86
795	253	0	17.5435	2.75699	15.486	125	319	113	0.72	40	BAGR	SpringW1+	2014	1522	Train	2447.75	3074.65	2866.15	2870.16	2866.52	1508.49	1771.45	1821.16	1773.88	1554.71	1576.36	1576.53	1567.11	3355.41	2719.81	2752.42	2852.47	2766.49	2576.63	2417.98
811	485	0	16.5692	3.54018	13.567	125	289	87	0.72	41	BAGR	SpringW1	2010	4384	Train	4384	3452.4	3550.31	3428.08	3436.87	4434.12	3965.97	3878.45	4100.01	4218.89	4298.95	4456.46	4385.31	3631.32	3786.23	3495.47	2980.54	3399.18	3516.58	3731.83
812	290	0	17.0136	1.68009	15.7774	125	289	97	0.72	41	BAGR	SpringW1+	2011	1067	Train	3081	3074.65	1884.2	1892.37	1902.43	1075.91	1888.09	1869.94	1888.12	1292.37	1255.97	979.303	1274.99	2953.56	2509.97	2597.9	2282.6	2082.35	2095.72	2197.9
813	593	0	15.6465	3.69513	12.5385	125	289	87	0.72	41	BAGR	SpringW1+	2012	5132	Train	3081	3074.65	4930.3	4936.46	4940.33	5079.15	4676.04	4626.83	4882.57	5324.28	5316.05	5464.4	5397.83	3631.32	4091.71	4219.09	4553.03	4449.03	4407.46	4994.83
814	387	0	17.7354	3.02152	15.4565	125	289	88	0.72	41	BAGR	SpringW1+	2013	3786	Train	3081	3074.65	3038.63	3041.13	3048.39	3782.78	3647.5	3845.26	3994.27	3796.82	3865.2	3734.61	3703.36	3631.32	3296.49	3649.17	3137.53	3621.24	3550.36	3475.47
815	253	0	17.9858	3.08889	15.0471	125	289	91	0.72	41	BAGR	SpringW1+	2014	2339	Train	3081	3074.65	3223	3215.31	3206.06	2324.53	1973.42	2269.53	2280.9	2434.92	2375	2319.31	2367.88	3614.75	3024.3	3503.73	2637.23	3013.13	2902.52	2725.91
831	485	0	16.4456	3.61309	13.8534	100	319	109	0.71	42	BAGR	SpringW1+	2010	3307	Train	2567.8	3074.65	2982.67	2991.84	2990.98	3366.98	4517.58	4260.79	4085.04	3981.73	3642.28	3504.84	3226.3	3356.2	3828.97	3067.05	3251.37	3689.41	3620.71	3678.34
832	290	0	16.9593	1.07217	16.6969	100	319	126	0.71	42	BAGR	SpringW1+	2011	1104	Train	2567.8	3074.65	1490.27	1489.9	1484.91	1097.44	905.58	526.925	318.242	1099.29	963.707	1019.51	718.579	2503.81	1731.42	1490.71	1918.24	1492.92	1430.33	1589.98
833	593	0	15.5856	3.09026	13.3328	100	319	111	0.71	42	BAGR	SpringW1+	2012	3683	Train	2567.8	3074.65	4158.54	4169.03	4173.62	3712.13	4311.33	4244.77	4008.48	3862.38	3933.96	3620.36	3692.66	3631.32	4126.39	3946.89	4201.51	4145.37	4025.6	4089.45
834	387	0	17.6441	3.24032	16.2054	100	319	109	0.71	42	BAGR	SpringW1+	2013	3258	Train	2567.8	3074.65	2690.45	2693.4	2695.04	3399.46	3326.62	3417.82	3458.97	3511.53	3490.63	3249.12	3412.2	3247.84	2817.6	2894.25	2942.02	3108.48	2994.67	3162.34
835	253	0	17.5435	2.75699	15.486	100	319	113	0.71	42	BAGR	SpringW1+	2014	1487	Train	2567.8	3074.65	2686.35	2686.37	2679.9	1500.38	1657.93	1733.43	1667.58	1531.46	1560.57	1474.54	1460.42	3139.94	2675.11	2533.49	2644.3	2593.69	2389.35	2214.87
851	485	0	16.5692	3.54018	13.567	100	289	87	0.79	43	BAGR	SpringW1+	2010	5448	Train	3541.6	3074.65	3135.05	3140.08	3143.54	5083.54	4983.76	4904.62	4951.59	5050.66	5110.38	5076.15	5489	3471.64	4075.35	3732.58	3471.28	4009.57	3886.25	3950.28
852	290	0	17.0136	1.68009	15.7774	100	289	97	0.79	43	BAGR	SpringW1+	2011	1067	Train	3541.6	3074.65	1730.46	1734.64	1741.91	1066.96	1802.18	1799.15	1819.04	1249.88	1207.08	1053.38	1324.73	2667.95	2513.18	2437.16	2278.89	1900.05	1930.35	2111.45
853	593	0	15.6465	3.69513	12.5385	100	289	87	0.79	43	BAGR	SpringW1+	2012	5132	Train	3541.6	3074.65	4776.55	4778.73	4779.81	5123.17	4468.58	4510.49	4792.29	5237.28	5105.74	5242.89	5290.23	3631.32	4173.81	4183.43	4349.82	4450.76	4367.56	4876.87
854	387	0	17.7354	3.02152	15.4565	100	289	88	0.79	43	BAGR	SpringW1+	2013	3735	Train	3541.6	3074.65	2884.89	2883.39	2887.87	3770.03	3561.59	3774.46	3925.19	3754.32	3777.51	3629.24	3787.73	3451.89	3300.56	3525.55	3187.81	3437.53	3430.85	3261.17
855	253	0	17.9858	3.08889	15.0471	100	289	91	0.79	43	BAGR	SpringW1+	2014	2326	Train	3541.6	3074.65	3069.26	3057.57	3045.54	2312.59	1887.51	2198.74	2208.01	2392.43	2340.28	2181.17	2601.87	3306.31	3027.51	3445.25	2633.52	2851.96	2783	2604.32
871	485	0	16.5692	3.54018	13.567	75	289	87	0.63	44	BAGR	SpringW1+	2010	4939	Train	3410.8	3074.65	2906.4	2907.43	2908	4917.38	4663.05	4719.74	4732.97	4862.69	5074.31	4900.68	4945.8	3362.65	4268.74	3493.92	3588.63	3804.52	3697.7	3929.44
872	290	0	17.0136	1.68009	15.7774	75	289	97	0.63	44	BAGR	SpringW1+	2011	1033	Train	3410.8	3074.65	1501.81	1501.98	1506.37	1060.46	1636.9	1679.66	1642.94	1262.71	1183.63	1283.36	1125.68	2584	2528.54	2360.88	2272.48	1722.17	1686.62	2065.77
873	593	0	15.6465	3.69513	12.5385	75	289	87	0.63	44	BAGR	SpringW1+	2012	5128	Train	3410.8	3074.65	4547.91	4546.08	4544.27	5067.53	4147.86	4275.85	4555.1	5049.31	5069.68	5195.52	4969.13	3631.32	4452.11	4048.93	4015.65	4403.38	4094.93	4735.32
874	387	0	17.7354	3.02152	15.4565	75	289	88	0.63	44	BAGR	SpringW1+	2013	3741	Train	3410.8	3074.65	2656.24	2650.74	2652.33	3743.83	3396.31	3654.97	3749.1	3767.16	3555.44	3697.28	3761.96	3367.93	3166.03	3286.89	3206.06	3208.32	3093.85	3153.68
875	253	0	17.9858	3.08889	15.0471	75	289	91	0.63	44	BAGR	SpringW1+	2014	2213	Train	3410.8	3074.65	2840.62	2824.92	2810	2259.33	1722.23	2007.72	2040.55	2405.26	2204.87	2102.39	2223.32	2808.7	2892.98	3067.89	2627.11	2658.9	2446	2407.88
891	485	0	16.3286	3.54571	13.549	75	303	99	0.87	45	BAGR	SpringW1+	2010	4737	Train	3323.4	3074.65	3126.02	3125.96	3120.09	4754.6	4571.01	4625.88	4439.41	4794.45	4544.04	4651.62	4746.96	3127.92	3994.49	3260.32	3445.41	3787.23	3694.19	3829.88
892	290	0	16.9246	1.43697	16.0777	75	303	112	0.87	45	BAGR	SpringW1+	2011	980	Train	3323.4	3074.65	1669.3	1663.36	1656.59	1007.5	1343.7	1143.4	1033.18	907.9	840.822	1054.87	1088.52	2306.17	2181.75	1824.45	2010.8	1654.6	1618.33	1834.49
893	593	0	15.5654	3.41137	12.7687	75	303	103	0.87	45	BAGR	SpringW1+	2012	4702	Train	3323.4	3074.65	4770.77	4760.79	4745.16	4687.65	4341.94	4418.68	4326.6	4641.21	4510.24	4458.16	4753.82	3631.32	4201.64	4151.11	4329.83	4287.8	4230.32	4485.87
894	387	0	17.2785	2.85854	15.7107	75	303	101	0.87	45	BAGR	SpringW1+	2013	3986	Train	3323.4	3074.65	2858.95	2853.4	2850.42	3948.89	3626.43	3717.37	3784.48	3463.15	3940.07	3980.78	3914.07	3047.2	3152.61	3081.13	3190.8	3334.06	3406.04	3312.56
895	253	0	17.4659	2.83902	15.1707	75	303	102	0.87	45	BAGR	SpringW1+	2014	2212	Train	3323.4	3074.65	2855.09	2846.09	2834.71	2248.41	1994.07	2193.64	2181.95	2208.07	2217.66	2063.96	2251.22	2910.55	2983.53	2894.78	2724.93	2722.92	2733.75	2602.25
911	485	0	16.4456	3.61309	13.8534	75	319	109	0.85	46	BAGR	SpringW1	2010	2600	Train	2600	3452.4	3177.09	3028.78	3003.05	3006.84	3119.3	3202.01	2766.51	3080.09	2738.86	2873.49	2670.28	3585.46	3619.51	2938.62	2790.62	3260.43	3097.92	3232.63
912	290	0	16.9593	1.07217	16.6969	75	319	126	0.85	46	BAGR	SpringW1+	2011	1104	Train	2361.25	3074.65	1359.32	1354.96	1347.22	1085.94	843.826	470.954	281.734	949.101	1002.8	1223.31	821.441	2156.83	1776.55	1304.25	1894.84	1317.89	1344.35	1524.84
913	593	0	15.5856	3.09026	13.3328	75	319	111	0.85	46	BAGR	SpringW1+	2012	3672	Train	2361.25	3074.65	4027.59	4034.1	4035.94	3721.12	4138.32	4164.43	3962.92	3908.77	3700.66	3377.45	3674.51	3631.32	4148.77	3858.27	4048.37	4162.06	4034.49	4131.25
914	387	0	17.6441	3.24032	16.2054	75	319	109	0.85	46	BAGR	SpringW1+	2013	3268	Train	2361.25	3074.65	2559.5	2558.46	2557.36	3393.62	3264.87	3361.85	3422.46	3312.49	3564.85	3366.88	3448.58	2900.85	2862.73	2688.46	2909.71	2982.75	2948.02	3091.9
915	253	0	17.5435	2.75699	15.486	75	319	113	0.85	46	BAGR	SpringW1+	2014	1401	Train	2361.25	3074.65	2555.41	2551.43	2542.21	1495.63	1596.17	1677.46	1631.07	1472.13	1539.06	1391.88	1438.77	2792.96	2720.24	2399.87	2515.39	2505.38	2386.88	2152.47
931	485	0	16.4456	3.61309	13.8534	125	319	109	0.82	47	BAGR	SpringW1	2010	3100	Train	3100	3452.4	3524.39	3389.86	3370.45	3098.72	3588.4	3272.74	3209.66	3349.27	3131.13	2841	2964.47	3631.32	3597.13	3219.71	2991.02	3443.33	3237.4	3234.91
932	290	0	16.9593	1.07217	16.6969	125	319	126	0.82	47	BAGR	SpringW1+	2011	1131	Train	2506.75	3074.65	1702.63	1706.26	1704.14	1103.74	1053.61	635.829	471.072	1272.09	1060.79	1259.84	1229.16	2631.6	1836.01	1585.35	1900.79	1675.53	1578.69	1647.88
933	593	0	15.5856	3.09026	13.3328	125	319	111	0.82	47	BAGR	SpringW1+	2012	3739	Train	2506.75	3074.65	4370.9	4385.4	4392.86	3743.32	4607.42	4453.69	4213.74	3961.01	3855.66	3722.79	3791.6	3631.32	3890.74	4152	4533.49	4182.08	4218.54	4270.71
934	387	0	17.6441	3.24032	16.2054	125	319	109	0.82	47	BAGR	SpringW1+	2013	3618	Train	2506.75	3074.65	2902.81	2909.76	2914.28	3459.68	3474.65	3526.73	3611.8	3751.72	3782.97	3468.9	3922.79	3375.63	2922.19	3066.49	3044.84	3320.53	3281.55	3348.32
935	253	0	17.5435	2.75699	15.486	125	319	113	0.82	47	BAGR	SpringW1+	2014	1539	Train	2506.75	3074.65	2898.72	2902.73	2899.13	1513.83	1805.96	1842.33	1820.41	1563.87	1572.54	1573.14	1523.22	3267.73	2779.7	2809.29	2820.05	2783.43	2666.72	2447.51
951	485	0	16.3286	3.54571	13.549	125	303	99	0.79	48	BAGR	SpringW1+	2010	5461	Train	3574.6	3074.65	3453.04	3460.97	3460.7	4925.31	5015.49	4780.19	4658.3	4964.22	4731.65	4917.1	5185.15	3631.32	3926.62	3645.06	3604.99	4037.7	3879.23	3917.29
952	290	0	16.9246	1.43697	16.0777	125	303	112	0.79	48	BAGR	SpringW1+	2011	1047	Train	3574.6	3074.65	1996.32	1998.37	1997.2	1025.44	1536.23	1297.69	1199.25	1338.9	957.028	1070.77	1283	2824.78	2211.27	2123.91	2024.92	1968.42	1894.02	1952.65
953	593	0	15.5654	3.41137	12.7687	125	303	103	0.79	48	BAGR	SpringW1+	2012	4705	Train	3574.6	3074.65	5097.79	5095.8	5085.77	4733.18	4786.42	4682.23	4545.48	4664.44	4697.85	4936.57	4692.98	3631.32	3986.26	4236.39	4779.18	4297.14	4366.99	4713.02
954	387	0	17.2785	2.85854	15.7107	125	303	101	0.79	48	BAGR	SpringW1+	2013	4275	Train	3574.6	3074.65	3185.98	3188.42	3191.03	4032.51	3818.96	3871.66	3950.55	3657.58	4286.71	4377.01	4004.7	3565.81	3173.4	3465.87	3221.8	3635.28	3701.81	3545.57
955	253	0	17.4659	2.83902	15.1707	125	303	102	0.79	48	BAGR	SpringW1+	2014	2385	Train	3574.6	3074.65	3182.11	3181.11	3175.32	2289.51	2186.59	2347.93	2348.03	2278.62	2454.89	2393.07	2159.26	3429.16	3013.04	3275.76	2857.23	3035.08	2987.9	2790.15
971	485	0	16.5692	3.54018	13.567	75	289	87	0.59	49	BAGR	SpringW1+	2010	4905	Train	3402.6	3074.65	2893.38	2894.4	2894.95	4918.21	4643.36	4699.17	4711.31	4845.13	5104.61	4925.99	4909.42	3345.2	4300.63	3473.91	3581.62	3804.2	3675.98	3914.46
972	290	0	17.0136	1.68009	15.7774	75	289	97	0.59	49	BAGR	SpringW1+	2011	1028	Train	3402.6	3074.65	1488.78	1488.96	1493.32	1060.02	1623.1	1671.19	1624.33	1272.33	1188.06	1310.47	1099.73	2619.07	2538.71	2375.57	2272.01	1712.96	1672.99	2070.06
973	593	0	15.6465	3.69513	12.5385	75	289	87	0.59	49	BAGR	SpringW1+	2012	5127	Train	3402.6	3074.65	4534.88	4533.05	4531.22	5068.96	4128.16	4255.28	4529.55	5031.75	5099.98	5225.8	4932	3631.32	4486.23	4011.49	4015.07	4394.83	4071.49	4734.84
974	387	0	17.7354	3.02152	15.4565	75	289	88	0.59	49	BAGR	SpringW1+	2013	3751	Train	3402.6	3074.65	2643.22	2637.71	2639.28	3747.69	3382.51	3646.5	3730.48	3776.78	3537.93	3683.05	3719.37	3403.01	3142.07	3266.88	3205.59	3200.41	3056.03	3134.91
975	253	0	17.9858	3.08889	15.0471	75	289	91	0.59	49	BAGR	SpringW1+	2014	2202	Train	3402.6	3074.65	2827.59	2811.89	2796.95	2261.56	1708.43	1992.81	2021.94	2414.88	2187.36	2124.8	2176.98	2791.24	2869.02	3028.19	2626.64	2650.83	2417.77	2389.12
991	485	0	16.3286	3.54571	13.549	125	303	99	0.67	50	BAGR	SpringW1	2010	4279	Train	4279	3452.4	3523.02	3472.97	3469.48	4295.81	3731.14	3657.83	3908.18	3960.98	4106.27	4199.33	4367.06	3631.32	3811.74	3448.78	3063.35	3528.99	3433.53	3540.25
992	290	0	16.9246	1.43697	16.0777	125	303	112	0.67	50	BAGR	SpringW1+	2011	1029	Train	3074.5	3074.65	1957.24	1959.29	1958.06	1024.35	1494.82	1272.28	1143.42	1319.15	945.235	869.343	988.55	2930	2139.4	2167.98	2044.53	1968.86	1867.22	1959.58
993	593	0	15.5654	3.41137	12.7687	125	303	103	0.67	50	BAGR	SpringW1+	2012	4705	Train	3074.5	3074.65	5058.71	5056.71	5046.63	4679.64	4727.34	4620.51	4468.83	4594.84	4844.32	4941.01	4629.53	3631.32	4088.62	4196.94	4693.34	4271.51	4300.55	4665.73
994	387	0	17.2785	2.85854	15.7107	125	303	101	0.67	50	BAGR	SpringW1+	2013	4210	Train	3074.5	3074.65	3146.9	3149.33	3151.89	4023.85	3777.55	3846.25	3894.72	3637.82	3982.49	4381.08	3710.25	3631.32	3108.22	3481.98	3226.35	3608.23	3588.34	3504.14
995	253	0	17.4659	2.83902	15.1707	125	303	102	0.67	50	BAGR	SpringW1+	2014	2354	Train	3074.5	3074.65	3143.03	3142.02	3136.18	2291.37	2145.18	2322.52	2292.19	2307.49	2331.2	2313.28	2211.93	3534.37	2941.18	3207.52	2875.11	3014.75	2893.05	2754.71
1011	350	50	18.8175	7.59266	13.6373	25	334	93	0.74	51	CSCS	SpringW1+	2010	2006	Train	2084	2404.91	2374.78	2366.82	2347.6	2005.44	2193.52	2283.29	2253.69	2067.31	1771	2077.16	1962.32	2105.71	2648.34	2718.97	2532.09	2580.54	2564.47	2652.03
1012	411	50	19.1033	6.25643	14.0363	25	334	95	0.74	51	CSCS	SpringW1+	2011	2711	Train	2084	2404.91	1883.21	1884.59	1884.16	2765.81	2469.78	2663.7	2820.88	2511.26	2564.29	2570.09	2778.69	2800.21	2889.13	2743.12	2575.95	2571.09	2489.37	2391.51
1013	444	50	19	6.61229	14.1425	25	334	87	0.74	51	CSCS	SpringW1+	2012	1339	Train	2084	2404.91	2003.72	2018.6	2037.02	1763.55	2153.61	2180.95	1818.52	1832.25	1823.43	1762.57	1489.75	3049.94	3369.12	2752.58	3004.54	2861	2664.99	2654.47
1014	174	50	19.4286	7.352	14.888	25	334	87	0.74	51	CSCS	SpringW1+	2013	1810	Train	2084	2404.91	1809.85	1813.68	1812.58	1711.36	1772.49	1436.7	1445.49	1593.92	1440.47	1448	1734.03	1662.64	2669.41	2350.21	2628.64	1864.56	1747.92	1835.63
1015	612	50	18.9217	6.44889	15.1522	25	334	93	0.74	51	CSCS	SpringW1+	2014	2554	Train	2084	2404.91	3492.6	3488.1	3493.2	2640.12	3044.43	2974.33	2325.05	2450.5	2443.08	2720.53	2485.45	3631.32	3523.18	2919.14	3171.36	3655.63	3188.55	2806.43
1031	350	50	19.1377	7.78025	14.3796	75	350	102	0.72	52	CSCS	SpringW1	2010	2604	Train	2604	2123.4	2369.77	2325.78	2320.01	2494.56	2070.36	2478.05	2412.3	2261.63	2585.83	2487.07	2583.13	3626.38	2818.9	2597.55	2629.59	2576.42	2330.32	2516.7
1032	411	50	19.2438	6.34074	14.8302	75	350	106	0.72	52	CSCS	SpringW1+	2011	2862	Train	2708.5	2404.91	1977.92	1989.58	1994.71	2921.49	2937.47	2951.97	3039.43	3048.19	3062.16	2882.71	2861.57	3359.39	2805.73	2727.84	2791.41	2708.22	2689.54	2766.64
1033	444	50	19.1756	6.80244	14.7774	75	350	99	0.72	52	CSCS	SpringW1+	2012	3415	Train	2708.5	2404.91	2272.09	2292.98	2311.05	3279.27	2660.55	2793.91	3051.55	3309.83	3230.33	3085.58	3344.62	3599.66	3337.6	2764.53	3207.11	3146.43	3099.32	3128.35
1034	174	50	19.7336	7.56087	15.6143	75	350	98	0.72	52	CSCS	SpringW1+	2013	942	Train	2708.5	2404.91	1955.7	1967.11	1968.14	1094.71	1331.31	1299.86	1459.78	1317.2	1172.4	1264.99	973.757	2629.4	2468.99	2272.83	2685.32	2016.32	1999.14	2048.08
1035	612	50	19.1713	6.60793	15.8543	75	350	106	0.72	52	CSCS	SpringW1+	2014	3615	Train	2708.5	2404.91	3781.74	3780.7	3782.65	3460.87	3628.53	3701.76	3807.6	3570.26	3521.14	3479.26	3517.62	3631.32	3146.3	2963.2	3384.16	3720.69	3510.29	3531.6
1051	350	50	18.5492	7.20725	13.1347	75	320	85	0.72	53	CSCS	SpringW1	2010	1485	Train	1485	2123.4	2006.67	2175.23	2227.8	1844.33	2070.36	2221.76	1727.51	1834.52	1562.76	1495.42	1388.71	3432.25	3000.71	3005.1	2816.91	2844.21	2604.63	2635.99
1052	411	50	19.0052	6.45412	13.4144	75	320	86	0.72	53	CSCS	SpringW1+	2011	3950	Train	2737.25	2404.91	2694.58	2696.32	2694.35	3622.78	2960.9	3000.4	3085.72	3158.89	3566.3	3710.22	3694.87	3334.58	3103.64	3193.67	3064.31	3232.77	3094.14	2948.17
1053	444	50	18.8451	6.54462	13.6574	75	320	78	0.72	53	CSCS	SpringW1+	2012	2146	Train	2737.25	2404.91	2606.69	2626.04	2648.74	2557.55	2698.65	2515.11	2233.34	2349.91	2151.04	1998.34	2251.03	3501.92	3603.8	3188.75	3341.09	3303.69	3201.83	3227.99
1054	174	50	19.1005	6.92784	14.3077	75	320	77	0.72	53	CSCS	SpringW1+	2013	1726	Train	2737.25	2404.91	2125.55	2142.49	2156.45	1877.34	2028.55	1711.92	1804.37	1835.37	1912.4	1983.96	1913.08	2449.67	2949.99	2793.07	2971.35	2219.68	2190.85	2350.89
1055	612	50	18.9098	6.74974	14.53	75	320	86	0.72	53	CSCS	SpringW1+	2014	3127	Train	2737.25	2404.91	4515.56	4504.31	4498.98	3253.57	3627.33	3372.19	3403.93	2999.62	3250.15	3419.82	3142.23	3631.32	3626.72	3380.18	3499.04	3842.96	3614.41	3656.4
1071	350	50	19.1377	7.78025	14.3796	50	350	102	0.71	54	CSCS	SpringW1+	2010	2496	Train	2475.6	2404.91	2156.59	2157.58	2144.5	2416.98	2387.23	2539.62	2403.86	2765.93	2217.01	2507.84	2339.18	2612.53	2627.86	2473.23	2528.58	2454.96	2555.75	2681.14
1072	411	50	19.2438	6.34074	14.8302	50	350	106	0.71	54	CSCS	SpringW1+	2011	2525	Train	2475.6	2404.91	1798.12	1805.79	1808.09	2670.59	2758.79	2787	2937.1	2905.95	2799.05	2614.28	2560.69	3143.93	2761.03	2563.21	2503.36	2524.03	2568.61	2655.42
1073	444	50	19.1756	6.80244	14.7774	50	350	99	0.71	54	CSCS	SpringW1+	2012	2971	Train	2475.6	2404.91	2092.29	2109.18	2124.43	2824.03	2413.69	2559.18	2803.24	2885.44	2950.69	2714.27	2919.82	3384.2	3292.9	2621.92	2919.06	2993.53	2837.87	2971.88
1074	174	50	19.7336	7.56087	15.6143	50	350	98	0.71	54	CSCS	SpringW1+	2013	1012	Train	2475.6	2404.91	1775.9	1783.32	1781.52	1133.39	1217.8	1259.36	1357.45	1093.46	1102.84	996.553	970.415	2197.24	2424.28	2108.19	2502.4	1832.14	1800.09	1852.49
1075	612	50	19.1713	6.60793	15.8543	50	350	106	0.71	54	CSCS	SpringW1+	2014	3374	Train	2475.6	2404.91	3601.95	3596.91	3596.03	3229.2	3381.67	3467.03	3559.29	3312.92	3303.81	3107.94	3377.02	3631.32	3178.14	2766.29	3174.89	3621.77	3392	3345.89
1091	350	50	18.5484	7.22083	13.1578	50	320	84	0.79	55	CSCS	SpringW1+	2010	1821	Train	2534.8	2404.91	2623.44	2620.94	2609.72	1944.3	2517.64	2509.98	2456.64	2468.58	2157.42	2409.19	2009.79	2501.99	2834.07	3153.46	2794.19	2836.87	2878.46	2909.73
1092	411	50	19.0052	6.45412	13.4144	50	320	86	0.79	55	CSCS	SpringW1+	2011	3895	Train	2534.8	2404.91	2540.84	2538.58	2533.83	3525.37	2753.43	2819.68	3012.81	3071.89	3435.88	3534.5	3738.31	3069.71	3031.56	3128.66	2788.18	3044.15	2880.22	2801.4
1093	444	50	18.8451	6.54462	13.6574	50	320	78	0.79	55	CSCS	SpringW1+	2012	1893	Train	2534.8	2404.91	2452.94	2468.31	2488.22	1981.34	2491.18	2334.39	1977.14	2262.91	1940.74	1799	1787.87	3381.76	3531.72	3137.18	3262.54	3147.97	2995.16	3023.01
1094	174	50	19.1005	6.92784	14.3077	50	320	77	0.79	55	CSCS	SpringW1+	2013	1932	Train	2534.8	2404.91	1971.81	1984.76	1995.93	1863.2	1975.51	1596.63	1731.47	1647.3	1845.36	1786.07	1809.7	2052.41	2877.9	2728.06	2917.36	2093.65	2005.57	2254.57
1095	612	50	18.9098	6.74974	14.53	50	320	86	0.79	55	CSCS	SpringW1+	2014	3133	Train	2534.8	2404.91	4361.82	4346.58	4338.46	2926.77	3419.86	3191.47	3147.73	3005.4	3099.12	3207.61	3014.56	3631.32	3672.41	3367.49	3321.27	3808.26	3446.52	3336.76
1111	350	50	18.5484	7.22083	13.1578	25	320	84	0.63	56	CSCS	SpringW1+	2010	2067	Train	2389.2	2404.91	2394.79	2388.29	2374.18	1992.71	2196.93	2173.99	2238.01	2280.61	2307.74	2093.88	2007.59	2004.37	2987.42	2865.35	2657.01	2667.68	2606.25	2661.36
1112	411	50	19.0052	6.45412	13.4144	25	320	86	0.63	56	CSCS	SpringW1+	2011	3392	Train	2389.2	2404.91	2312.19	2305.93	2298.28	3451.15	2432.71	2483.69	2794.19	2883.92	3399.82	3219.21	3396.23	2572.09	3110.01	2840.55	2650.44	2874.96	2620.98	2526.71
1113	444	50	18.8451	6.54462	13.6574	25	320	78	0.63	56	CSCS	SpringW1+	2012	1736	Train	2389.2	2404.91	2224.3	2235.65	2252.68	1866.98	2170.46	1998.39	1743.62	2074.94	1904.67	1738.27	1886.59	2884.15	3457.41	2849.07	3160.54	2971.34	2711.5	2654.48
1114	174	50	19.1005	6.92784	14.3077	25	320	77	0.63	56	CSCS	SpringW1+	2013	1894	Train	2389.2	2404.91	1743.17	1752.11	1760.39	1873.22	2070.36	1495.27	1559.04	1347.26	1668.73	1689.96	1816.86	1554.8	2793.01	2439.95	2792.12	1915.44	1778.17	2062.41
1115	612	50	18.9098	6.74974	14.53	25	320	86	0.63	56	CSCS	SpringW1+	2014	2857	Train	2389.2	2404.91	4133.18	4113.93	4102.91	2873.24	3099.15	2855.48	2914.21	2877.78	2842.68	2757.66	2791.44	3518.18	3652.37	3071.61	3246.92	3750.82	3223.52	2917.02
1131	350	50	18.8175	7.59266	13.6373	25	334	93	0.87	57	CSCS	SpringW1+	2010	2051	Train	2129.6	2404.91	2417.12	2409.17	2390	2009.23	2257.53	2371.05	2324.07	2124.38	1807.9	2094.06	2107.45	2162.44	2655.58	2762.6	2572.36	2578.49	2589.04	2710.65
1132	411	50	19.1033	6.25643	14.0363	25	334	95	0.87	57	CSCS	SpringW1+	2011	2776	Train	2129.6	2404.91	1925.54	1926.93	1926.56	2718.42	2533.79	2712.13	2868.72	2592.88	2465.81	2715.51	2893.86	2856.94	2896.37	2869.22	2616.22	2569.04	2513.94	2375.86
1133	444	50	19	6.61229	14.1425	25	334	87	0.87	57	CSCS	SpringW1+	2012	1427	Train	2129.6	2404.91	2046.06	2060.95	2079.43	1753.54	2217.62	2238.03	1805.7	1895.53	1920.53	1896.94	1373.48	3106.66	3376.36	2878.68	3044.81	2875.13	2703.61	2645.31
1134	174	50	19.4286	7.352	14.888	25	334	87	0.87	57	CSCS	SpringW1+	2013	1797	Train	2129.6	2404.91	1852.18	1856.02	1854.98	1729.04	1753.35	1418.27	1493.33	1562.65	1544.58	1582.82	1575.04	1719.37	2676.66	2430.38	2668.91	1863.87	1772.5	1857.16
1135	612	50	18.9217	6.44889	15.1522	25	334	93	0.87	57	CSCS	SpringW1+	2014	2597	Train	2129.6	2404.91	3534.94	3530.45	3535.61	2637.97	3108.44	3062.1	2312.24	2578.58	2478.3	2948.51	2659.47	3631.32	3593.79	3075.53	3171.36	3690.59	3305.86	2823.16
1151	350	50	19.1377	7.78025	14.3796	25	350	102	0.85	58	CSCS	SpringW1	2010	2189	Train	2189	2123.4	2041.75	1964.71	1950.3	2359.61	2070.36	2347.69	2131.97	2113.12	2437.43	2323.53	2283.44	3063.93	2674.18	2390.85	2381.89	2286.93	1960.58	2048.13
1152	411	50	19.2438	6.34074	14.8302	25	350	106	0.85	58	CSCS	SpringW1+	2011	2344	Train	2288.25	2404.91	1667.18	1670.85	1670.4	2580.05	2585.79	2677.91	2889.97	2809.57	2667.47	2621.65	2388.71	2796.94	2806.16	2448.92	2468.86	2337.5	2406.72	2376.61
1153	444	50	19.1756	6.80244	14.7774	25	350	99	0.85	58	CSCS	SpringW1+	2012	2403	Train	2288.25	2404.91	1961.35	1974.25	1986.75	2623.31	2240.69	2454.48	2540.13	2591.73	2783.11	2606.01	2390.7	3037.21	3263.63	2624.8	2846.25	2856.94	2661.59	2762.44
1154	174	50	19.7336	7.56087	15.6143	25	350	98	0.85	58	CSCS	SpringW1+	2013	1277	Train	2288.25	2404.91	1644.96	1648.38	1643.84	1179.72	1321.17	1230.61	1330.11	894.426	1153.4	1003.92	1083	1830.53	2469.42	1993.91	2470.09	1645.6	1629.4	1660.85
1155	612	50	19.1713	6.60793	15.8543	25	350	106	0.85	58	CSCS	SpringW1+	2014	3129	Train	2288.25	2404.91	3471	3461.97	3458.35	3154.77	3208.67	3333.57	3296.18	3173.21	3244.87	2999.68	3354.07	3631.32	3291.45	2749.84	3155.41	3470.08	3288.48	3010.79
1171	350	50	19.1377	7.78025	14.3796	75	350	102	0.82	59	CSCS	SpringW1	2010	2642	Train	2642	2123.4	2389.04	2325.78	2317.7	2499.18	2070.36	2494.13	2321.22	2229.42	2692.72	2760.46	2575.93	3538.71	2824.47	2694.55	2644.49	2587.28	2349.22	2560.08
1172	411	50	19.2438	6.34074	14.8302	75	350	106	0.82	59	CSCS	SpringW1+	2011	2931	Train	2747.5	2404.91	2010.48	2022.15	2027.32	2948.7	2971.98	2989.22	3076.23	3078.75	3149.85	3066.58	2947.5	3271.72	2865.62	2761.4	2806.31	2706.64	2734.92	2820.33
1173	444	50	19.1756	6.80244	14.7774	75	350	99	0.82	59	CSCS	SpringW1+	2012	3461	Train	2747.5	2404.91	2304.66	2325.55	2343.67	3323.1	2709.79	2861.42	3041.69	3402.14	3289.03	3260.95	3275.07	3511.99	3397.49	2861.52	3222.02	3157.29	3151.57	3194.05
1174	174	50	19.7336	7.56087	15.6143	75	350	98	0.82	59	CSCS	SpringW1+	2013	953	Train	2747.5	2404.91	1988.26	1999.68	2000.76	1107.71	1365.82	1337.11	1496.58	1333.66	1252.49	1448.86	1134.76	2673.03	2528.87	2306.39	2700.22	2014.75	2018.04	2074.95
1175	612	50	19.1713	6.60793	15.8543	75	350	106	0.82	59	CSCS	SpringW1+	2014	3645	Train	2747.5	2404.91	3814.31	3813.27	3815.27	3472.69	3677.77	3769.27	3797.74	3673.56	3626.74	3654.63	3596.06	3631.32	3200.62	3083.5	3392.19	3717.47	3564.42	3610.2
1191	350	50	18.8175	7.59266	13.6373	50	334	93	0.79	60	CSCS	SpringW1+	2010	2113	Train	2263.4	2404.91	2567.61	2563.64	2547.26	1988.9	2460.08	2545.02	2412.75	2206.99	1945.06	2378.17	2171.02	2555.33	2727.11	2897.03	2685.39	2764.09	2771.08	2852.91
1192	411	50	19.1033	6.25643	14.0363	50	334	95	0.79	60	CSCS	SpringW1+	2011	2899	Train	2263.4	2404.91	2076.03	2081.41	2083.82	2821.39	2736.34	2843.57	2937.93	2681.89	2609.7	2806.86	3097.43	3249.83	2967.89	2924.53	2667.12	2754.64	2695.98	2673.87
1193	444	50	19	6.61229	14.1425	50	334	87	0.79	60	CSCS	SpringW1+	2012	2090	Train	2263.4	2404.91	2196.54	2215.43	2236.69	1944.98	2420.16	2412	2062.89	2078.74	2132.95	2098.82	1828.96	3471.43	3447.89	2933.99	3095.71	3018.24	2891.57	2979.45
1194	174	50	19.4286	7.352	14.888	50	334	87	0.79	60	CSCS	SpringW1+	2013	1523	Train	2263.4	2404.91	2002.67	2010.5	2012.24	1680.58	1638.01	1438.51	1562.54	1607.54	1542.07	1685.21	1715.03	2112.26	2748.18	2531.62	2719.81	2048.11	1954.53	2058.74
1195	612	50	18.9217	6.44889	15.1522	50	334	93	0.79	60	CSCS	SpringW1+	2014	2692	Train	2263.4	2404.91	3685.42	3684.93	3692.86	2683.92	3310.98	3236.07	2569.42	2731.01	2679.59	3161.99	2860.81	3631.32	3513.07	3164.17	3171.36	3735	3387.92	3285.56
1211	350	50	18.5484	7.22083	13.1578	25	320	84	0.59	61	CSCS	SpringW1+	2010	2059	Train	2377.2	2404.91	2381.77	2375.26	2361.13	1996.14	2177.23	2146.99	2216.36	2263.05	2356.56	2088.68	1936.58	1986.92	3019.31	2826.55	2644.62	2663.34	2594	2649.3
1212	411	50	19.0052	6.45412	13.4144	25	320	86	0.59	61	CSCS	SpringW1+	2011	3368	Train	2377.2	2404.91	2299.16	2292.9	2285.24	3437.74	2413.02	2456.68	2772.53	2866.36	3430.12	3214	3325.22	2554.64	3141.91	2801.75	2638.05	2870.62	2609.09	2530.84
1213	444	50	18.8451	6.54462	13.6574	25	320	78	0.59	61	CSCS	SpringW1+	2012	1726	Train	2377.2	2404.91	2211.27	2222.62	2239.63	1865.54	2150.77	1971.39	1747.56	2057.38	1934.97	1762.38	1941.28	2866.7	3489.31	2810.27	3141.14	2966.99	2699.62	2654.43
1214	174	50	19.1005	6.92784	14.3077	25	320	77	0.59	61	CSCS	SpringW1+	2013	1890	Train	2377.2	2404.91	1730.14	1739.08	1747.34	1875.33	2070.36	1488.84	1559.23	1327.78	1699.04	1684.76	1830.21	1537.35	2790.78	2401.16	2779.73	1903.5	1770.61	2048.45
1215	612	50	18.9098	6.74974	14.53	25	320	86	0.59	61	CSCS	SpringW1+	2014	2843	Train	2377.2	2404.91	4120.15	4100.9	4089.87	2865.55	3079.45	2828.48	2918.15	2854.58	2812.8	2716.31	2759	3465.66	3630.65	3023.49	3239.91	3739.82	3212.46	2926.48
1231	350	50	18.8175	7.59266	13.6373	50	334	93	0.67	62	CSCS	SpringW1	2010	1697	Train	1697	2123.4	1975.27	2084.45	2108.67	1883.39	2070.36	2242.23	2079.24	1591.65	1227.6	1368.72	1785.45	3346.42	2834.92	2633.1	2537.58	2624.88	2323.92	2420.9
1232	411	50	19.1033	6.25643	14.0363	50	334	95	0.67	62	CSCS	SpringW1+	2011	2861	Train	2268.75	2404.91	2036.95	2042.32	2044.68	2818.22	2677.25	2798.87	2893.77	2606.55	2756.17	2672.62	2905.6	3197.46	2961.21	2808.13	2648.1	2756.53	2673.3	2621.82
1233	444	50	19	6.61229	14.1425	50	334	87	0.67	62	CSCS	SpringW1+	2012	1991	Train	2268.75	2404.91	2157.46	2176.34	2197.54	1971.53	2361.08	2330.98	2074.72	2020.32	2043.32	1974.79	1905.06	3447.19	3441.2	2817.59	3058.54	3005.2	2855.92	2921.41
1234	174	50	19.4286	7.352	14.888	50	334	87	0.67	62	CSCS	SpringW1+	2013	1563	Train	2268.75	2404.91	1963.59	1971.41	1973.1	1680.53	1650.94	1455.52	1518.38	1636.41	1445.96	1550.97	1861.78	2059.9	2741.5	2415.22	2682.64	2049.99	1931.85	2038.87
1235	612	50	18.9217	6.44889	15.1522	50	334	93	0.67	62	CSCS	SpringW1+	2014	2660	Train	2268.75	2404.91	3646.34	3645.84	3653.72	2689.56	3251.9	3155.05	2581.26	2612.79	2647.08	2951.54	2710.64	3631.32	3447.89	3019.8	3171.36	3725.94	3327.39	3203.62
16	570	100	18.0748	6.11845	13.3641	100	308	73	1.57	1	LOBA	SpringW1+	2015	3519	Test	3940	3842.72	5138.96	5144.22	5165.5	4445.76	3456.66	3245.51	-588.601	3716.52	3254.94	3947.12	3823.36	3631.32	3672.41	3996.87	5058.87	4401.55	4673.53	5106.59
17	390	100	19.4266	6.01981	14.5633	100	308	74	1.57	1	LOBA	SpringW1+	2016	4567	Test	3940	3842.72	4278.91	4276.01	4288.79	4091.4	3606.67	3054.11	-134.351	3818.91	3451.62	2394.34	2761.78	3631.32	3672.41	3560.66	4288.17	4195.39	4271.34	4565.09
18	412	100	17.5903	5.3165	13.9063	100	308	82	1.57	1	LOBA	SpringW1+	2017	3803	Test	3940	3842.72	5513.42	5507.81	5514.76	4518.95	3439.58	3373.24	-797.92	3238.45	4517.78	3007.13	6636.48	3631.32	3672.41	3658.49	5171.28	4584.07	5156	5636.31
19	293	100	19.4786	5.32573	15.315	100	308	80	1.57	1	LOBA	SpringW1+	2018	3564	Test	3940	3842.72	4482.77	4471.29	4476.08	2226.9	3740.84	3197.4	-704.874	4356.36	4534.12	2043.88	3374.73	3631.32	3672.41	3291.1	4384.3	4331.15	4700.05	4926.35
20	398	100	19.0132	7.38537	13.4668	100	308	64	1.57	1	LOBA	SpringW1+	2019	3481	Test	3940	3842.72	5935.45	5934.68	5948.39	4010.43	2356.66	1552.25	-5059.44	1909.52	3662.69	1096.32	4116.89	3631.32	3672.41	3219.32	5516.38	4577.44	4995.59	5815.73
36	570	50	17.8743	6.2738	13.584	125	325	87	1.53	2	LOBA	SpringW1+	2015	3882	Test	3979.2	3842.72	5220.19	5235.72	5254.22	4447.15	3565.1	3773.08	373.014	3343.27	3675.83	5324.38	5606.22	3631.32	3672.41	4111.97	5220.66	4251.45	4949.84	4982.19
37	390	50	19.7069	6.15745	15.0558	125	325	89	1.53	2	LOBA	SpringW1+	2016	5312	Test	3979.2	3842.72	4223.2	4225.56	4231.05	3939.27	3913.73	3720.12	1275.58	4301.09	3611.23	4995.02	4578.42	3631.32	3672.41	3659.35	4348.08	3948.75	4318.78	4418.59
38	412	50	17.2685	5.59144	14.1957	125	325	98	1.53	2	LOBA	SpringW1+	2017	4874	Test	3979.2	3842.72	5880.3	5878.79	5874.97	4598.03	3662.31	4027.29	888.175	3367.2	6138.57	3471.49	8885.13	3631.32	3672.41	3794.92	5349.83	4450.65	5543.51	5516.59
39	293	50	19.6771	5.0266	16.0489	125	325	92	1.53	2	LOBA	SpringW1+	2018	2426	Test	3979.2	3842.72	3837.74	3845.96	3862.71	1747.99	3744.28	3599.29	-576.086	3610.63	3850.53	3604.48	2066.63	3631.32	3665.94	3406.87	4214.62	3838.14	4693.95	4299.5
40	398	50	19.3096	7.43457	13.95	125	325	80	1.53	2	LOBA	SpringW1+	2019	3375	Test	3979.2	3842.72	5886.17	5889.27	5894.07	3928.2	2699.19	2288.15	-3571.22	2496.12	4316.09	3107.67	7589.63	3631.32	3672.41	3320.86	5611.3	4357.57	5110.32	5586.75
56	570	100	18.0748	6.11845	13.3641	75	308	73	1.41	3	LOBA	SpringW1+	2015	3411	Test	3693	3842.72	4910.32	4911.56	4929.95	4347.52	3135.94	2909.51	-822.124	3528.55	2876.67	3637.01	3224.27	3631.32	3672.41	3768.92	4691.12	4341.2	4344.64	4754.85
57	390	100	19.4266	6.01981	14.5633	75	308	74	1.41	3	LOBA	SpringW1+	2016	4416	Test	3693	3842.72	4050.26	4043.36	4053.24	3913.15	3285.95	2718.12	-367.874	3518.87	3073.35	2098.82	2234.76	3631.32	3672.41	3332.71	3920.43	4135.04	3981.72	4028.12
58	412	100	17.5903	5.3165	13.9063	75	308	82	1.41	3	LOBA	SpringW1+	2017	3736	Test	3693	3842.72	5284.77	5275.16	5279.22	4349.72	3118.86	3037.24	-1031.44	2938.41	4139.51	2697.01	6004.91	3631.32	3672.41	3430.53	4803.54	4523.72	4854.44	5287.37
59	293	100	19.4786	5.32573	15.315	75	308	80	1.41	3	LOBA	SpringW1+	2018	3284	Test	3693	3842.72	4254.12	4238.64	4240.54	2174.84	3420.12	2861.41	-938.396	4056.32	4010.72	1748.36	3358.33	3631.32	3672.41	3063.15	4016.55	4270.79	4410.43	4376.52
60	398	100	19.0132	7.38537	13.4668	75	308	64	1.41	3	LOBA	SpringW1+	2019	3430	Test	3693	3842.72	5706.8	5702.03	5712.85	3847.03	2070.36	1216.26	-5292.96	1609.48	3284.42	786.215	3900.99	3631.32	3672.41	2991.37	5148.64	4517.08	4664.06	5411.47
76	570	50	18.0748	6.11845	13.3641	100	308	73	1.68	4	LOBA	SpringW1+	2015	3613	Test	3840.6	3842.72	4915.38	4929.43	4953.97	4438.08	3550.54	3477.89	-317.409	3539.08	3346.03	4079.62	4938.13	3631.32	3672.41	4211.55	4989.99	4286.12	4826.17	5001.26
77	390	50	19.4266	6.01981	14.5633	100	308	74	1.68	4	LOBA	SpringW1+	2016	4577	Test	3840.6	3842.72	4055.32	4061.22	4077.26	4079.69	3700.55	3286.5	136.841	3724.42	3542.71	3096.32	3364.46	3631.32	3672.41	3815.89	4219.29	3991.63	4347.47	4444.46
78	412	50	17.5903	5.3165	13.9063	100	308	82	1.68	4	LOBA	SpringW1+	2017	3256	Test	3840.6	3842.72	5289.83	5293.02	5303.24	4516.74	3533.46	3605.62	-526.728	3143.96	4608.88	3139.62	7660.38	3631.32	3672.41	3913.71	5102.4	4462.55	5308.64	5515.66
79	293	50	19.4786	5.32573	15.315	100	308	80	1.68	4	LOBA	SpringW1+	2018	2721	Test	3840.6	3842.72	4259.18	4256.5	4264.56	2193.47	3834.72	3429.79	-454.616	4261.87	4519.81	2745.86	3202.44	3631.32	3672.41	3546.32	4315.42	4008.65	4693.42	4629.67
80	398	50	19.0132	7.38537	13.4668	100	308	64	1.68	4	LOBA	SpringW1+	2019	3402	Test	3840.6	3842.72	5711.86	5719.89	5736.87	3987.4	2450.54	1784.64	-4788.25	1815.03	3753.79	1228.82	5945.19	3631.32	3672.41	3474.54	5447.5	4422.58	5148.23	5823.43
96	570	100	18.0748	6.11845	13.3641	125	308	73	1.49	5	LOBA	SpringW1+	2015	3645	Test	4010.4	3842.72	5289.45	5298.69	5322.75	4470.94	3659.21	3419.48	-331.413	3799.13	3436.58	4125.52	3954.14	3631.32	3672.41	4000.2	5254.93	4424.08	4786.46	5305.71
97	390	100	19.4266	6.01981	14.5633	125	308	74	1.49	5	LOBA	SpringW1+	2016	4593	Test	4010.4	3842.72	4429.39	4430.49	4446.04	4108.81	3809.21	3228.08	122.837	4002.12	3633.26	2601.42	3029.72	3631.32	3672.41	3563.99	4484.23	4217.92	4370.54	4727.67
98	412	100	17.5903	5.3165	13.9063	125	308	82	1.49	5	LOBA	SpringW1+	2017	3814	Test	4010.4	3842.72	5663.9	5662.29	5672.02	4571.54	3642.12	3547.21	-540.732	3421.66	4699.42	3252.23	6904.42	3631.32	3672.41	3661.81	5367.34	4606.6	5268.93	5756.08
99	293	100	19.4786	5.32573	15.315	125	308	80	1.49	5	LOBA	SpringW1+	2018	3486	Test	4010.4	3842.72	4633.25	4625.77	4633.34	2245.22	3943.39	3371.37	-447.685	4539.56	4762.8	2250.96	3343.98	3631.32	3672.41	3294.43	4580.36	4353.68	4799.25	5097.63
100	398	100	19.0132	7.38537	13.4668	125	308	64	1.49	5	LOBA	SpringW1+	2019	3455	Test	4010.4	3842.72	6085.94	6089.16	6105.65	4044.51	2559.21	1726.22	-4802.25	2092.73	3844.33	1341.43	4322.04	3631.32	3672.41	3222.65	5712.44	4599.97	5108.52	6047.91
116	570	100	17.8376	6.62717	13.9838	125	339	99	1.41	6	LOBA	SpringW1+	2015	5198	Test	3916.4	3842.72	5726.2	5725.72	5727.75	4395.85	3478.8	3733.16	1136.57	3014.37	4981.63	4591.48	4856.09	3631.32	3672.41	3787.37	5251.58	4315.77	4857.5	4911.09
117	390	100	19.9523	6.11193	15.6256	125	339	99	1.41	6	LOBA	SpringW1+	2016	5775	Test	3916.4	3842.72	4135.32	4130.96	4133.27	3557.93	3827.79	3658.2	1253.87	4771.36	4274.25	4464.13	3508.26	3631.32	3580.51	3320.15	4478.86	3996.51	4227.68	4391.95
118	412	100	17.4913	5.91098	14.6162	125	339	108	1.41	6	LOBA	SpringW1+	2017	4897	Test	3916.4	3842.72	6107.94	6094.61	6080.21	4586.14	3515.33	3874.47	1131.68	3971.88	7474.7	3460.09	7160.27	3631.32	3672.41	3442.98	5320.26	4477.41	5304.57	5337.22
119	293	100	20.0647	5.12659	16.7532	125	339	102	1.41	6	LOBA	SpringW1+	2018	2646	Test	3916.4	3842.72	3796.42	3795.03	3805.44	1566.22	3817.29	3539.43	-136.758	4458.28	3872.68	3231.31	2318.12	3631.32	3274.21	3063.8	4346.56	4110.93	4555.78	4396.33
120	398	100	19.6249	7.52196	14.537	125	339	91	1.41	6	LOBA	SpringW1+	2019	3899	Test	3916.4	3842.72	5956.35	5947.84	5943.36	4036.6	2671.58	2274.07	-3200.44	2934.51	5428.36	3469.04	6051.21	3631.32	3672.41	2979.49	5521.28	4369.58	4974.35	5231.49
136	570	50	18.0748	6.11845	13.3641	100	308	73	1.63	7	LOBA	SpringW1+	2015	3595	Test	3764.25	3842.72	4899.1	4913.14	4937.66	4436.65	3525.92	3444.14	-312.479	3517.13	3305.07	4066.08	4930.51	3631.32	3672.41	4199.9	4954.22	4275.44	4780.63	4982.34
137	390	50	19.4266	6.01981	14.5633	100	308	74	1.63	7	LOBA	SpringW1+	2016	4576	Test	3764.25	3842.72	4039.04	4044.93	4060.95	4078.28	3675.93	3252.74	141.771	3700.08	3501.75	3077.89	3296.61	3631.32	3672.41	3769.09	4183.52	3980.01	4301.93	4450.15
138	412	50	17.5903	5.3165	13.9063	100	308	82	1.63	7	LOBA	SpringW1+	2017	3250	Test	3764.25	3842.72	5273.55	5276.73	5286.93	4516.32	3508.84	3571.87	-521.797	3119.62	4567.91	3126.08	7606.18	3631.32	3672.41	3866.91	5066.63	4454.67	5263.1	5488.49
139	293	50	19.4786	5.32573	15.315	100	308	80	1.63	7	LOBA	SpringW1+	2018	2709	Test	3764.25	3842.72	4242.9	4240.21	4248.25	2193.94	3810.1	3396.03	-441.013	4237.53	4449.19	2727.43	3184.89	3631.32	3672.41	3499.53	4279.65	3997.03	4654.73	4648.76
140	398	50	19.0132	7.38537	13.4668	100	308	64	1.63	7	LOBA	SpringW1+	2019	3398	Test	3764.25	3842.72	5695.58	5703.61	5720.56	3981.97	2425.92	1750.89	-4783.32	1790.69	3712.83	1215.28	5899.93	3631.32	3672.41	3427.75	5411.74	4410.97	5102.69	5801.4
156	570	100	17.8743	6.2738	13.584	125	325	87	1.49	8	LOBA	SpringW1+	2015	3879	Test	4004.2	3842.72	5466.57	5473.31	5488.57	4448.97	3505.68	3587.95	94.9192	3109.34	4045.11	4897.69	4344.48	3631.32	3672.41	3922.25	5339.61	4384.01	4871.88	5076.23
157	390	100	19.7069	6.15745	15.0558	125	325	89	1.49	8	LOBA	SpringW1+	2016	5280	Test	4004.2	3842.72	4469.58	4463.16	4465.4	3936.71	3854.32	3534.99	997.486	4378.84	3724.4	4589.85	3749.2	3631.32	3672.41	3469.64	4481.34	4108.41	4365.94	4519.07
158	412	100	17.2685	5.59144	14.1957	125	325	98	1.49	8	LOBA	SpringW1+	2017	4964	Test	4004.2	3842.72	6126.68	6116.38	6109.33	4594.35	3602.89	3842.16	610.079	3495.76	6507.85	3442.64	7559.7	3631.32	3672.41	3605.21	5468.79	4583.21	5420.87	5610.63
159	293	100	19.6771	5.0266	16.0489	125	325	92	1.49	8	LOBA	SpringW1+	2018	2359	Test	4004.2	3842.72	4084.12	4083.55	4097.07	1763.07	3959.84	3622.79	-404.203	4548.98	4667.2	3436.43	2598.3	3631.32	3580.59	3217.16	4391.26	4245.53	4778.16	4763.52
160	398	100	19.3096	7.43457	13.95	125	325	80	1.49	8	LOBA	SpringW1+	2019	3508	Test	4004.2	3842.72	6132.55	6126.86	6128.43	3942.03	2639.77	2103.02	-3849.32	2624.69	4538.45	2703.81	6196.78	3631.32	3672.41	3131.15	5730.26	4490.13	5027.75	5631.44
176	570	50	17.8743	6.2738	13.584	125	325	87	1.46	9	LOBA	SpringW1+	2015	3876	Test	3923.25	3842.72	5197.39	5212.92	5231.39	4448.23	3530.63	3725.82	379.917	3312.54	3522.01	5258.86	5595.56	3631.32	3672.41	4046.45	5170.58	4240.42	4886.08	4944.14
177	390	50	19.7069	6.15745	15.0558	125	325	89	1.46	9	LOBA	SpringW1+	2016	5309	Test	3923.25	3842.72	4200.4	4202.76	4208.21	3936.28	3879.27	3672.86	1282.48	4267.01	3512.38	4962.26	4516.93	3631.32	3672.41	3593.84	4298	3932.49	4255.02	4393.38
178	412	50	17.2685	5.59144	14.1957	125	325	98	1.46	9	LOBA	SpringW1+	2017	4866	Test	3923.25	3842.72	5857.51	5855.99	5852.14	4602.75	3627.84	3980.04	895.077	3333.12	5984.76	3402.13	8832.42	3631.32	3672.41	3729.41	5299.76	4439.62	5477.18	5478.54
179	293	50	19.6771	5.0266	16.0489	125	325	92	1.46	9	LOBA	SpringW1+	2018	2406	Test	3923.25	3842.72	3814.95	3823.16	3839.88	1736.75	3720.12	3573.22	-557.041	3599.1	3747.9	3600.01	2056.45	3631.32	3627.92	3341.36	4164.55	3821.88	4645.43	4297.75
180	398	50	19.3096	7.43457	13.95	125	325	80	1.46	9	LOBA	SpringW1+	2019	3352	Test	3923.25	3842.72	5863.37	5866.47	5871.24	3931.57	2664.72	2240.89	-3564.32	2462.05	4203.78	3031.47	7513.75	3631.32	3672.41	3255.35	5561.23	4346.54	5046.56	5548.7
196	570	50	17.8376	6.62717	13.9838	100	339	99	1.49	10	LOBA	SpringW1+	2015	5184	Test	3867	3842.72	5316.3	5320.62	5323.09	4377.46	3315.98	3717.32	1161.42	2867.15	4455.06	4618.77	6159.77	3631.32	3672.41	3936.32	4907.95	4154.37	4814.86	4715.03
197	390	50	19.9523	6.11193	15.6256	100	339	99	1.49	10	LOBA	SpringW1+	2016	5662	Test	3867	3842.72	3725.43	3725.86	3728.61	3502.26	3664.96	3642.36	1278.73	4309.95	3667.39	4169.23	4076.29	3631.32	3672.41	3469.09	4043.46	3792.54	4112.24	3957.86
198	412	50	17.4913	5.91098	14.6162	100	339	108	1.49	10	LOBA	SpringW1+	2017	4802	Test	3867	3842.72	5698.05	5689.51	5675.55	4557.69	3352.5	3858.63	1156.53	3374.18	6867.85	3129.31	8428.99	3631.32	3672.41	3591.92	4976.64	4316.02	5266.73	5141.16
199	293	50	20.0647	5.12659	16.7532	100	339	102	1.49	10	LOBA	SpringW1+	2018	2624	Test	3867	3842.72	3386.53	3389.93	3400.78	1560.63	3094.22	3013.63	-645.371	3304.43	2716.75	2936.41	1569.53	3627.68	3418.55	3212.75	3911.16	3667.18	4292.43	3711.93
200	398	50	19.6249	7.52196	14.537	100	339	91	1.49	10	LOBA	SpringW1+	2019	3771	Test	3867	3842.72	5546.45	5542.75	5538.7	4012.85	2508.76	2258.22	-3175.58	2603.27	4821.5	3500.13	7006.55	3631.32	3672.41	3128.43	5177.65	4208.19	4794.17	5060.18
216	570	50	18.0748	6.11845	13.3641	75	308	73	1.52	11	LOBA	SpringW1+	2015	3512	Test	3548.25	3842.72	4686.73	4696.77	4718.43	4349.06	3229.83	3141.9	-550.931	3351.11	2967.77	3769.51	4776.1	3631.32	3672.41	4024.15	4622.24	4238.73	4494.64	4617.41
217	390	50	19.4266	6.01981	14.5633	75	308	74	1.52	11	LOBA	SpringW1+	2016	4495	Test	3548.25	3842.72	3826.68	3828.57	3841.72	3913.24	3379.83	2950.5	-96.682	3424.38	3164.45	2800.8	3042.6	3631.32	3672.41	3587.93	3854.5	3920.82	4015.94	3954.54
218	412	50	17.5903	5.3165	13.9063	75	308	82	1.52	11	LOBA	SpringW1+	2017	3133	Test	3548.25	3842.72	5061.19	5060.37	5067.7	4348.45	3212.74	3269.63	-760.25	2843.92	4230.61	2764.35	7014.68	3631.32	3672.41	3685.76	4734.66	4402.19	4977.11	5264.76
219	293	50	19.4786	5.32573	15.315	75	308	80	1.52	11	LOBA	SpringW1+	2018	2505	Test	3548.25	3842.72	4030.54	4023.85	4029.02	2152.8	3514	3093.79	-667.204	3961.83	4059.73	2450.34	3167.5	3631.32	3672.41	3318.37	3947.67	3937.84	4307.94	4095.49
220	398	50	19.0132	7.38537	13.4668	75	308	64	1.52	11	LOBA	SpringW1+	2019	3402	Test	3548.25	3842.72	5483.22	5487.24	5501.33	3841.37	2129.83	1448.65	-5021.77	1514.99	3375.52	918.711	5645.91	3631.32	3672.41	3246.59	5079.76	4351.78	4816.7	5441.65
236	570	100	17.8743	6.2738	13.584	75	325	87	1.61	12	LOBA	SpringW1+	2015	3794	Test	3674.8	3842.72	5152.57	5151.33	5161.01	4284.37	3080.89	3213.01	-415.513	3109.31	3657.85	4598.12	4058.26	3631.32	3672.41	3878.16	4918.88	4332.64	4653.49	4793.57
237	390	100	19.7069	6.15745	15.0558	75	325	89	1.61	12	LOBA	SpringW1+	2016	4939	Test	3674.8	3842.72	4155.58	4141.17	4137.84	3728.31	3429.53	3160.05	487.053	4018.38	3210.55	4144.75	3267.54	3631.32	3672.41	3425.55	4047.61	4057.04	4178.47	3943.96
238	412	100	17.2685	5.59144	14.1957	75	325	98	1.61	12	LOBA	SpringW1+	2017	4512	Test	3674.8	3842.72	5812.69	5794.4	5781.76	4353.96	3178.1	3467.22	99.6465	3109.88	6120.59	2961.04	7108.96	3631.32	3672.41	3561.12	5048.05	4531.84	5248.99	5422.36
239	293	100	19.6771	5.0266	16.0489	75	325	92	1.61	12	LOBA	SpringW1+	2018	2046	Test	3674.8	3842.72	3770.13	3761.57	3769.5	1747.4	3535.05	3247.84	-914.635	4124.56	4153.35	3173.19	2124.5	3631.32	3672.41	3173.07	3957.53	4163.98	4556.61	3934.32
240	398	100	19.3096	7.43457	13.95	75	325	80	1.61	12	LOBA	SpringW1+	2019	3509	Test	3674.8	3842.72	5818.56	5804.88	5800.86	3705.25	2214.99	1728.08	-4359.75	2238.8	4268.99	2150.75	5714.78	3631.32	3672.41	3087.06	5309.52	4438.76	4797.6	5257.77
256	570	100	17.8376	6.62717	13.9838	75	339	99	1.58	13	LOBA	SpringW1+	2015	5170	Test	3556.4	3842.72	5428.48	5420.02	5416.5	4214.59	3078.64	3391.97	621.204	2832.8	4850.11	4300.28	4723.91	3631.32	3672.41	3790.08	4866.61	4272.28	4760.51	4722.4
257	390	100	19.9523	6.11193	15.6256	75	339	99	1.58	13	LOBA	SpringW1+	2016	4971	Test	3556.4	3842.72	3837.61	3825.26	3822.01	3438.1	3427.62	3317.02	738.512	4337.07	3996.86	4301.65	3064.37	3631.32	3672.41	3322.85	4069.07	3914.93	4179.42	3729.52
258	412	100	17.4913	5.91098	14.6162	75	339	108	1.58	13	LOBA	SpringW1+	2017	4592	Test	3556.4	3842.72	5810.23	5788.91	5768.95	4345.18	3115.16	3533.28	616.321	3476.15	7197.31	2964.75	7028.09	3631.32	3672.41	3445.68	4935.3	4433.93	5240.81	5196.55
259	293	100	20.0647	5.12659	16.7532	75	339	102	1.58	13	LOBA	SpringW1+	2018	2250	Test	3556.4	3842.72	3498.71	3489.33	3494.19	1557.17	3610.17	3280.28	-614.921	4042.1	4025.68	3076.03	1692.04	3631.32	3441.08	3063.73	3914.64	3931.56	4471.73	3494.09
260	398	100	19.6249	7.52196	14.537	75	339	91	1.58	13	LOBA	SpringW1+	2019	3832	Test	3556.4	3842.72	5658.64	5642.15	5632.1	3794.05	2271.41	1932.88	-3715.8	2572.96	5150.96	3059.62	5645.97	3631.32	3672.41	2982.19	5136.31	4326.1	4783.88	4960.24
276	570	50	17.8743	6.2738	13.584	125	325	87	1.45	14	LOBA	SpringW1+	2015	3879	Test	3961.2	3842.72	5194.14	5209.66	5228.12	4443.51	3525.71	3719.07	380.903	3308.15	3500.04	5249.5	5594.03	3631.32	3672.41	4037.09	5163.43	4238.84	4876.98	4938.71
277	390	50	19.7069	6.15745	15.0558	125	325	89	1.45	14	LOBA	SpringW1+	2016	5309	Test	3961.2	3842.72	4197.14	4199.51	4204.95	3933.77	3874.34	3666.11	1283.47	4262.14	3498.25	4951.07	4508.14	3631.32	3672.41	3584.48	4290.85	3930.16	4245.91	4389.78
278	412	50	17.2685	5.59144	14.1957	125	325	98	1.45	14	LOBA	SpringW1+	2017	4865	Test	3961.2	3842.72	5854.25	5852.73	5848.88	4598.97	3622.92	3973.29	896.063	3328.26	5962.78	3392.22	8824.9	3631.32	3672.41	3720.05	5292.61	4438.04	5467.7	5473.11
279	293	50	19.6771	5.0266	16.0489	125	325	92	1.45	14	LOBA	SpringW1+	2018	2405	Test	3961.2	3842.72	3811.69	3819.9	3836.62	1736.77	3716.67	3569.49	-554.321	3597.46	3733.23	3599.37	2055	3631.32	3622.49	3332	4157.39	3819.56	4638.5	4297.5
280	398	50	19.3096	7.43457	13.95	125	325	80	1.45	14	LOBA	SpringW1+	2019	3350	Test	3961.2	3842.72	5860.12	5863.21	5867.98	3927.66	2659.8	2234.14	-3563.33	2457.18	4187.74	3020.59	7502.91	3631.32	3672.41	3245.99	5554.07	4344.96	5037.45	5542.86
296	570	50	18.0748	6.11845	13.3641	125	308	73	1.52	15	LOBA	SpringW1+	2015	3714	Test	3903.4	3842.72	5039.81	5057.84	5085.14	4466.94	3713.7	3597.86	-52.3324	3586.57	3462.13	4303.06	4886.15	3631.32	3672.41	4180.55	5128.82	4289.95	4866.23	5120.86
297	390	50	19.4266	6.01981	14.5633	125	308	74	1.52	15	LOBA	SpringW1+	2016	4598	Test	3903.4	3842.72	4179.75	4189.64	4208.43	4094.68	3863.7	3406.46	401.918	3868.69	3658.81	3273.91	3573.72	3631.32	3672.41	3744.34	4358.12	3988.09	4387.54	4599.89
298	412	50	17.5903	5.3165	13.9063	125	308	82	1.52	15	LOBA	SpringW1+	2017	3255	Test	3903.4	3842.72	5414.26	5421.44	5434.41	4561.87	3696.61	3725.59	-261.651	3288.23	4724.98	3363.06	7782.65	3631.32	3672.41	3842.16	5241.23	4472.47	5348.7	5571.22
299	293	50	19.4786	5.32573	15.315	125	308	80	1.52	15	LOBA	SpringW1+	2018	2748	Test	3903.4	3842.72	4383.62	4384.92	4395.72	2214.19	3997.88	3549.75	-195.13	4406.13	4635.51	2923.45	3125.06	3631.32	3672.41	3474.78	4454.25	4005.11	4756.46	4851.13
300	398	50	19.0132	7.38537	13.4668	125	308	64	1.52	15	LOBA	SpringW1+	2019	3372	Test	3903.4	3842.72	5836.3	5848.31	5868.03	4028.68	2613.7	1904.6	-4523.17	1959.3	3869.89	1452.26	5954.8	3631.32	3672.41	3403	5586.34	4419.04	5188.29	5899.89
316	360	50	16.8382	4.28115	13.3848	100	322	101	0.98	16	BECO	SpringW1+	2015	2512	Test	4129	4002.57	4315.78	4322.51	4326.59	3191.97	3076.68	3832.06	1157.66	2991.79	4789.3	3418.33	7275.73	3631.32	3672.41	3312.75	4507.37	3990.99	4208.21	4625.09
317	380	50	18.2057	4.50625	14.4708	100	322	100	0.98	16	BECO	SpringW1+	2016	5495	Test	4129	4002.57	4209.79	4205.83	4203.92	4456.35	3570.15	3954.3	1404.74	4050.38	4237.94	3699.45	4914.03	3631.32	3672.41	3220.32	4288.45	4016.94	4151.47	4227.58
318	496	50	16.071	4.27692	14.7982	100	322	111	0.98	16	BECO	SpringW1+	2017	3422	Test	4129	4002.57	6324.34	6303.43	6282.25	4573.82	4220.44	4587.47	3015.88	4019.71	6726.89	3497.47	6943.62	3631.32	3453.99	3590.01	4962.05	4553.02	5511.38	5388.27
319	308	50	18.855	3.01728	16.0419	100	322	104	0.98	16	BECO	SpringW1+	2018	2344	Test	4129	4002.57	3390.16	3390.42	3402.1	2006.44	3187.07	3253.77	-936.208	3430.23	3881.47	1947.82	2471.54	3631.32	3276.01	2950.98	3969.42	3807.37	4221.09	3761
320	348	50	18.3247	5.58368	13.9795	100	322	91	0.98	16	BECO	SpringW1+	2019	2584	Test	4129	4002.57	5322.42	5319.76	5319.63	2769.48	2578.23	2619.18	-2943	2709.96	4932.9	1586.27	6976.26	3631.32	3672.41	2811.94	5121.45	4220.98	4662.89	5095.43
336	360	50	17.3735	4.71121	13.0435	75	291	73	1.05	17	BECO	SpringW1+	2015	1764	Test	4280	4002.57	4134.95	4137.47	4148.2	3318.14	3106.55	3115.03	571.472	2788.54	4596.79	4217.28	5825.26	3631.32	3672.41	3414.94	4055.09	4010.21	3979.43	4893.09
337	380	50	18.3448	4.75023	13.8955	75	291	73	1.05	17	BECO	SpringW1+	2016	4900	Test	4280	4002.57	4131.56	4125.69	4132.16	4009.82	3501.86	3258.29	560.691	3574.75	4947.24	2348.59	4034.88	3631.32	3672.41	3344.63	3978.18	4084.99	3977.55	4503.32
338	496	50	16.6955	3.77883	13.9221	75	291	87	1.05	17	BECO	SpringW1+	2017	2081	Test	4280	4002.57	5780.1	5757.45	5746.19	4644.65	4136.66	4412.66	1767.87	4261.51	5901.45	4103.05	8107.94	3631.32	3672.41	3672.75	4922.76	4582.82	5183.43	5552.16
339	308	50	18.4991	3.63767	14.922	75	291	72	1.05	17	BECO	SpringW1+	2018	4239	Test	4280	4002.57	3453.76	3462.38	3492.2	2554.53	3525.28	3172.34	-1681.41	3731.26	5518.03	304.743	3308.64	3631.32	3672.41	3109.2	3962.78	3914.01	4202.64	4329.15
340	348	50	18.0964	5.76561	13.3507	75	291	59	1.05	17	BECO	SpringW1+	2019	2502	Test	4280	4002.57	4928.5	4939.74	4967.01	3152.35	2252.42	1613.55	-4902.94	1550.03	5219.44	286.197	4839.99	3588.83	3672.41	2944.21	4676.5	4234.5	4611.55	5587.65
356	360	0	16.8382	4.28115	13.3848	75	322	101	0.95	18	BECO	SpringW1+	2015	2145	Test	3305.8	4002.57	3870.06	3881.59	3886.05	2903.32	2859.7	3457.04	1083.76	2606.99	4612.47	2747.82	6708.7	3470.47	3672.41	3358.75	4262.04	3504.51	3993.31	4124.34
357	380	0	18.2057	4.50625	14.4708	75	322	100	0.95	18	BECO	SpringW1+	2016	3766	Test	3305.8	4002.57	3764.07	3764.9	3763.38	4100.25	3353.17	3864.2	1405.92	3665.59	3885.82	3401.11	5157.53	3631.32	3672.41	3259.69	3866.13	3530.46	3840.8	3645.37
358	496	0	16.071	4.27692	14.7982	75	322	111	0.95	18	BECO	SpringW1+	2017	3361	Test	3305.8	4002.57	5878.62	5862.5	5841.71	4128.44	4003.45	4029.47	2755.13	3700.56	5878.33	3208.28	6765.03	3631.32	3538.59	3636	4539.73	4576.11	5483.47	5132.41
359	308	0	18.855	3.01728	16.0419	75	322	104	0.95	18	BECO	SpringW1+	2018	1503	Test	3305.8	4002.57	2944.44	2949.49	2961.56	1778.38	2426.04	2686.99	-1711.34	2834.17	3161.61	1901.66	2727.59	3518.58	3360.61	2841.71	3441.56	3218.06	3608.68	2742.1
360	348	0	18.3247	5.58368	13.9795	75	322	91	0.95	18	BECO	SpringW1+	2019	2463	Test	3305.8	4002.57	4876.71	4878.83	4879.09	2532.77	2361.24	2737.07	-2907.3	2325.17	4738.01	1138.31	7525.45	3323.99	3672.41	2857.93	4699.13	3734.49	4502.21	4777.53
376	360	0	16.8382	4.28115	13.3848	100	322	101	0.94	19	BECO	SpringW1+	2015	2191	Test	3632.8	4002.57	4043.35	4058.86	4066.14	2995.95	3096.71	3604.24	1336.07	2824.28	4727.58	3092.87	6559.33	3631.32	3672.41	3427.59	4476.79	3535.82	4201.29	4351.3
377	380	0	18.2057	4.50625	14.4708	100	322	100	0.94	19	BECO	SpringW1+	2016	3996	Test	3632.8	4002.57	3937.35	3942.18	3943.47	4269.56	3590.18	4077.2	1658.23	3882.87	4113.51	3695.99	5143.31	3631.32	3672.41	3335.16	4112.27	3561.77	4065.45	3880.88
378	496	0	16.071	4.27692	14.7982	100	322	111	0.94	19	BECO	SpringW1+	2017	3425	Test	3632.8	4002.57	6051.9	6039.78	6021.8	4249.35	4240.46	4176.67	3007.44	3917.85	6181.82	3534.35	7076.93	3631.32	3495.89	3704.84	4785.86	4587.19	5580.23	5250.74
379	308	0	18.855	3.01728	16.0419	100	322	104	0.94	19	BECO	SpringW1+	2018	1717	Test	3632.8	4002.57	3117.72	3126.77	3141.65	1798.39	2532.66	2829.06	-1490.64	2862.22	3178.15	1992.61	2927.96	3631.32	3317.91	3014.56	3760.27	3334.39	3707.2	3082.67
380	348	0	18.3247	5.58368	13.9795	100	322	91	0.94	19	BECO	SpringW1+	2019	2480	Test	3632.8	4002.57	5049.99	5056.11	5059.18	2602.45	2598.25	2811.09	-2657.01	2542.45	4853.11	1464.39	7573.16	3514.42	3672.41	2926.77	4945.27	3765.8	4678.9	5006.85
396	360	0	16.8382	4.28115	13.3848	125	322	101	1.08	20	BECO	SpringW1+	2015	2282	Test	3856.4	4002.57	4265.48	4285	4295.16	3142.02	3407.58	3828.59	1588.19	3114.58	4857.67	3451.02	6819.21	3631.32	3672.41	3636.82	4693.7	3601.97	4420.28	4538.92
397	380	0	18.2057	4.50625	14.4708	125	322	100	1.08	20	BECO	SpringW1+	2016	4051	Test	3856.4	4002.57	4159.48	4168.32	4172.49	4458	3901.05	4301.55	1910.34	4173.18	4327.38	4154.17	5484.41	3631.32	3672.41	3544.39	4465.7	3627.92	4274.69	4158.93
398	496	0	16.071	4.27692	14.7982	125	322	111	1.08	20	BECO	SpringW1+	2017	3436	Test	3856.4	4002.57	6274.03	6265.92	6250.82	4426.28	4551.33	4401.02	3259.56	4208.15	6814.92	4009.07	7970.03	3631.32	3534.66	3914.08	5139.3	4630.3	5819.15	5450.61
399	308	0	18.855	3.01728	16.0419	125	322	104	1.08	20	BECO	SpringW1+	2018	1994	Test	3856.4	4002.57	3339.86	3352.91	3370.67	1839.42	2691.04	2944.32	-1296.15	2854.2	3188.97	2093.13	3147.05	3631.32	3356.68	3330.03	4079.02	3443.67	3984.43	3448.48
400	348	0	18.3247	5.58368	13.9795	125	322	91	1.08	20	BECO	SpringW1+	2019	2502	Test	3856.4	4002.57	5272.12	5282.24	5288.2	2700.2	2909.12	3072.79	-2421.52	2832.76	4984.4	1939.11	7483.89	3631.32	3672.41	3136	5298.71	3831.96	4992.22	5317.64
416	360	50	16.8382	4.28115	13.3848	125	322	101	1.09	21	BECO	SpringW1+	2015	2635	Test	4372	4002.57	4528.14	4538.88	4545.82	3288.96	3372.78	4134.29	1396.12	3267.49	4916.4	3651.97	7524.46	3631.32	3672.41	3493.91	4839.35	4050.18	4383.84	4862.75
417	380	50	18.2057	4.50625	14.4708	125	322	100	1.09	21	BECO	SpringW1+	2016	5586	Test	4372	4002.57	4422.15	4422.19	4423.15	4542.06	3866.25	4256.54	1643.2	4326.08	4524.73	4144.43	5532.87	3631.32	3672.41	3401.48	4620.43	4076.13	4325.91	4500.59
418	496	50	16.071	4.27692	14.7982	125	322	111	1.09	21	BECO	SpringW1+	2017	3435	Test	4372	4002.57	6536.7	6519.8	6501.48	4666.05	4516.54	4796.39	3268.03	4437.87	7294.07	3820.58	7485.2	3631.32	3476.47	3771.16	5294.02	4605.49	5721.86	5571.83
419	308	50	18.855	3.01728	16.0419	125	322	104	1.09	21	BECO	SpringW1+	2018	2830	Test	4372	4002.57	3602.52	3606.79	3621.33	2041.84	3335.09	3455.99	-736.479	3449.3	3893.43	2075.46	2528.17	3631.32	3298.49	3187.12	4329.09	3891.88	4492.44	4039.84
420	348	50	18.3247	5.58368	13.9795	125	322	91	1.09	21	BECO	SpringW1+	2019	2602	Test	4372	4002.57	5534.79	5536.12	5538.87	2830.6	2874.32	2921.42	-2704.54	2985.66	5219.7	2031.26	6874.46	3631.32	3672.41	2993.09	5453.43	4280.17	4948.88	5379.9
436	360	0	17.1102	4.26117	13.2252	75	308	89	0.96	22	BECO	SpringW1+	2015	1836	Test	3658.75	4002.57	3734.95	3747.61	3758.27	3001.95	2991.02	3572.51	882.067	2671.98	4385.19	3661.4	7545.34	3504.4	3672.41	3421.97	4157.44	3503.66	3892.77	4305.68
437	380	0	18.0507	4.39517	14.0879	75	308	87	0.96	22	BECO	SpringW1+	2016	5063	Test	3658.75	4002.57	3655.06	3663.29	3674.47	4325.94	3308.98	3584.55	594.627	3312.95	4452.33	2966.08	5943.95	3572	3672.41	3346.18	3858.72	3537.23	3917.38	4071.33
438	496	0	15.9534	4.10618	14.4399	75	308	90	0.96	22	BECO	SpringW1+	2017	2099	Test	3658.75	4002.57	5066.17	5078.7	5097.48	4474.33	3635.86	3767.23	829.986	2660.61	4773.67	2105.08	7502.97	3631.32	3672.41	3684.28	4281.77	4784.32	5387.26	5317.86
439	308	0	18.6576	3.34976	15.439	75	308	91	0.96	22	BECO	SpringW1+	2018	2635	Test	3658.75	4002.57	3229.43	3235.78	3251.51	1862.48	3071.16	3163.91	-1146.34	3936.08	4965.78	1955.94	2843.93	3631.32	3627.37	3114.86	3651.37	3400.74	3756.78	3388.52
440	348	0	17.9117	5.47902	13.4703	75	308	77	0.96	22	BECO	SpringW1+	2019	2139	Test	3658.75	4002.57	4798.84	4812.29	4829.29	2878.74	2200.53	2476.4	-4066.92	1682.06	4788.19	585.269	8321.1	3146.63	3672.41	2946.26	4721.48	3798.23	4615.31	5175.17
456	360	0	16.8382	4.28115	13.3848	125	322	101	1.08	23	BECO	SpringW1+	2015	2287	Test	3595.5	4002.57	4265.48	4285	4295.16	3142.02	3407.58	3828.59	1588.19	3114.58	4857.67	3451.02	6819.21	3631.32	3672.41	3636.82	4693.7	3601.97	4420.28	4538.92
457	380	0	18.2057	4.50625	14.4708	125	322	100	1.08	23	BECO	SpringW1+	2016	4047	Test	3595.5	4002.57	4159.48	4168.32	4172.49	4458	3901.05	4301.55	1910.34	4173.18	4327.38	4154.17	5484.41	3631.32	3672.41	3544.39	4465.7	3627.92	4274.69	4158.93
458	496	0	16.071	4.27692	14.7982	125	322	111	1.08	23	BECO	SpringW1+	2017	3435	Test	3595.5	4002.57	6274.03	6265.92	6250.82	4426.28	4551.33	4401.02	3259.56	4208.15	6814.92	4009.07	7970.03	3631.32	3534.66	3914.08	5139.3	4630.3	5819.15	5450.61
459	308	0	18.855	3.01728	16.0419	125	322	104	1.08	23	BECO	SpringW1+	2018	1972	Test	3595.5	4002.57	3339.86	3352.91	3370.67	1839.42	2691.04	2944.32	-1296.15	2854.2	3188.97	2093.13	3147.05	3631.32	3356.68	3330.03	4079.02	3443.67	3984.43	3448.48
460	348	0	18.3247	5.58368	13.9795	125	322	91	1.08	23	BECO	SpringW1+	2019	2494	Test	3595.5	4002.57	5272.12	5282.24	5288.2	2700.2	2909.12	3072.79	-2421.52	2832.76	4984.4	1939.11	7483.89	3631.32	3672.41	3136	5298.71	3831.96	4992.22	5317.64
476	360	0	17.3735	4.71121	13.0435	100	291	73	1	24	BECO	SpringW1+	2015	1890	Test	3965.5	4002.57	4035.8	4051.1	4067.85	3257.43	3363.59	3467.37	1107.74	2779.86	4774.15	4104.2	6041.9	3410.1	3672.41	3598.61	4244.37	3717.12	4172.13	4925.68
477	380	0	18.3448	4.75023	13.8955	100	291	73	1	24	BECO	SpringW1+	2016	4885	Test	3965.5	4002.57	4032.4	4039.32	4051.8	4101.57	3758.89	3610.63	1096.96	3624.53	5124.6	2704.52	4353.08	3395.61	3672.41	3528.31	3997.88	3737.59	4170.25	4617.29
478	496	0	16.6955	3.77883	13.9221	100	291	87	1	24	BECO	SpringW1+	2017	2189	Test	3965.5	4002.57	5680.94	5671.08	5665.83	4728.9	4393.7	4580.31	2236.14	4174.04	6267.36	4307.24	8366.93	3631.32	3672.41	3856.43	4992.71	4628.81	5376.13	5509.34
479	308	0	18.4991	3.63767	14.922	100	291	72	1	24	BECO	SpringW1+	2018	3661	Test	3965.5	4002.57	3354.61	3376.01	3411.85	2411.21	3782.31	3524.69	-1329.88	3781.03	5695.39	660.678	3253.19	3631.32	3672.41	3292.88	3783.19	3504.31	4240.56	4408.81
480	348	0	18.0964	5.76561	13.3507	100	291	59	1	24	BECO	SpringW1+	2019	2551	Test	3965.5	4002.57	4829.34	4853.37	4886.66	3057.71	2509.46	2032.07	-4366.67	1599.81	5396.8	472.886	5692.47	3038.04	3672.41	3127.89	4746.46	3971.96	4804.25	5713.16
496	360	50	17.3735	4.71121	13.0435	125	291	73	1.02	25	BECO	SpringW1+	2015	1921	Test	4719.8	4002.57	4478.26	4488.77	4505.12	3457.53	3575.65	3550.73	1073.03	3159.79	5137.22	4789.69	6139.29	3631.32	3672.41	3543.26	4540.21	4070.51	4323.7	5289.19
497	380	50	18.3448	4.75023	13.8955	125	291	73	1.02	25	BECO	SpringW1+	2016	4909	Test	4719.8	4002.57	4474.86	4476.99	4489.08	4213.89	3970.96	3693.99	1062.25	4004.45	5487.67	2874.01	4333.62	3631.32	3672.41	3472.96	4463.3	4145.29	4321.82	4968.28
498	496	50	16.6955	3.77883	13.9221	125	291	87	1.02	25	BECO	SpringW1+	2017	2112	Test	4719.8	4002.57	6123.41	6108.75	6103.11	4808.71	4605.76	4848.36	2269.43	4553.97	6357.76	4575.21	8348.34	3631.32	3672.41	3801.07	5407.88	4648.37	5460.84	5859.46
499	308	50	18.4991	3.63767	14.922	125	291	72	1.02	25	BECO	SpringW1+	2018	4083	Test	4719.8	4002.57	3797.07	3813.68	3849.12	2612.86	3994.38	3608.04	-1179.85	4160.96	5823.81	830.167	3607.38	3631.32	3672.41	3237.52	4268.18	3974.3	4567.07	4979.61
500	348	50	18.0964	5.76561	13.3507	125	291	59	1.02	25	BECO	SpringW1+	2019	2583	Test	4719.8	4002.57	5271.8	5291.04	5323.93	3257.76	2721.52	2049.26	-4401.38	1979.73	5759.88	605.887	5138.75	3631.32	3672.41	3072.54	5161.62	4294.8	4955.82	6071.88
516	360	50	17.3735	4.71121	13.0435	100	291	73	0.82	26	BECO	SpringW1+	2015	1846	Test	4365.8	4002.57	4236.59	4243.09	4256.53	3263.76	3235.24	3187.73	843.451	2840.27	4784.5	4639.53	6060.79	3631.32	3672.41	3277.87	4242.4	3990.41	3955.73	4976.84
517	380	50	18.3448	4.75023	13.8955	100	291	73	0.82	26	BECO	SpringW1+	2016	4901	Test	4365.8	4002.57	4233.19	4231.31	4240.49	3985.09	3630.55	3330.99	832.671	3684.94	5134.95	2708.09	4373.75	3631.32	3672.41	3207.57	4066.94	4065.19	3953.85	4622.7
518	496	50	16.6955	3.77883	13.9221	100	291	87	0.82	26	BECO	SpringW1+	2017	2076	Test	4365.8	4002.57	5881.73	5863.07	5854.52	4726.57	4265.35	4485.36	2039.85	4278.27	6160.91	4306.92	7950.78	3631.32	3672.41	3535.68	5011.52	4581.71	5159.74	5594.58
519	308	50	18.4991	3.63767	14.922	100	291	72	0.82	26	BECO	SpringW1+	2018	3776	Test	4365.8	4002.57	3555.4	3568	3600.54	2416.4	3653.97	3245.04	-1409.43	3841.45	5705.74	509.223	3296.63	3631.32	3672.41	2972.13	3871.82	3894.21	4257.03	4637.69
520	348	50	18.0964	5.76561	13.3507	100	291	59	0.82	26	BECO	SpringW1+	2019	2523	Test	4365.8	4002.57	5030.13	5045.36	5075.34	3107.37	2381.11	1686.26	-4630.96	1660.22	5407.15	739.611	5259.08	3490.37	3672.41	2807.15	4765.26	4214.7	4587.85	5716.56
536	360	0	17.1102	4.26117	13.2252	100	308	89	1	27	BECO	SpringW1+	2015	1867	Test	3989.25	4002.57	3924.52	3941.17	3954.67	3106.15	3252.65	3816.35	1127.42	2913.6	4676.51	4010.81	7532.89	3631.32	3672.41	3537.61	4372.91	3526.9	4147.15	4514.99
537	380	0	18.0507	4.39517	14.0879	100	308	87	1	27	BECO	SpringW1+	2016	5088	Test	3989.25	4002.57	3844.62	3856.85	3870.87	4545.91	3570.61	3839.53	839.982	3554.57	4743.66	3341.7	5826.51	3631.32	3672.41	3461.82	4140.62	3577.08	4190.89	4329.75
538	496	0	15.9534	4.10618	14.4399	100	308	90	1	27	BECO	SpringW1+	2017	2117	Test	3989.25	4002.57	5255.73	5272.27	5293.88	4613.66	3897.49	3940.15	1082.23	2902.23	5053.62	2480.7	8047.94	3631.32	3672.41	3799.92	4563.68	4806.08	5609.49	5487.32
539	308	0	18.6576	3.34976	15.439	100	308	91	1	27	BECO	SpringW1+	2018	2721	Test	3989.25	4002.57	3418.99	3429.34	3447.91	1913.35	3195.03	3340.05	-941.269	3952.12	4980.42	2204.92	3050.54	3631.32	3611.82	3230.5	3933.27	3481.35	4050.51	3731.44
540	348	0	17.9117	5.47902	13.4703	100	308	77	1	27	BECO	SpringW1+	2019	2190	Test	3989.25	4002.57	4988.41	5005.86	5025.69	2957.67	2462.16	2558.46	-3821.56	1923.68	4893.07	960.891	8401.49	3402.72	3672.41	3061.9	5003.39	3821.47	4837.54	5414.06
556	648	0	19.6617	7.39259	14.9037	125	350	98	1.25	28	COCO	SpringW1+	2015	3906	Test	3164.8	3008.66	4461.69	4481.48	4497.23	4236.64	3644.07	3759.72	1265.07	2898.23	3722.23	5023.63	5186.55	3631.32	3672.41	3881.12	4479.95	3869.44	4270.06	4422.96
557	627	0	21.3012	7.11219	17.3439	125	350	98	1.25	28	COCO	SpringW1+	2016	3441	Test	3164.8	3008.66	3620.76	3633.58	3651.76	2568.17	4730.93	4290.18	2996.04	5419.74	3075.47	4342.37	3312.49	3631.32	3077	3731.43	3782.79	3712.19	3903.29	4083.31
558	597	0	19.1704	6.79012	15.7228	125	350	106	1.25	28	COCO	SpringW1+	2017	3715	Test	3164.8	3008.66	5223.21	5230.3	5233.33	3666.1	3975.44	4152.41	1500.35	4019.92	5152.2	4340.75	5880.15	3631.32	3481.45	3751.76	4687.68	4061.41	4970.34	4783.99
559	451	0	21.8614	5.9589	18.5571	125	350	101	1.25	28	COCO	SpringW1+	2018	1380	Test	3164.8	3008.66	2728.28	2745.15	2771.63	2306.68	3062.4	3042.68	317.595	3849.15	2136.02	1937.58	-5.49144	3631.32	2776.6	3242.47	3553.2	3401.95	3575.33	3519.3
560	492	0	21.6031	8.56748	16.8141	125	350	92	1.25	28	COCO	SpringW1+	2019	2112	Test	3164.8	3008.66	4878.79	4880.29	4880.78	2482.69	3626.41	2812.62	-310.453	4571.23	3217.57	4904.7	4914.36	3631.32	3343.32	3190.23	4297.16	3789.97	4511.72	4613.21
576	648	0	19.6217	7.14945	14.3389	100	333	86	1.28	29	COCO	SpringW1+	2015	3305	Test	3054.4	3008.66	4340.07	4355.81	4373.05	4048	3472.81	3419.92	459.005	2794.19	1904.3	4773.38	3649.35	3631.32	3672.41	3913.13	4387.73	3941.34	4097.34	4305.03
577	627	0	20.8593	7.15934	16.4368	100	333	89	1.28	29	COCO	SpringW1+	2016	4846	Test	3054.4	3008.66	4153.14	4152.3	4157.69	2983.5	4508.48	3999.17	2826.33	4382.21	2992.09	4865.68	4193.85	3631.32	3419.86	3827.77	3697.25	3837.94	4149.19	4114.82
578	597	0	18.7904	6.41742	15.0938	100	333	95	1.28	29	COCO	SpringW1+	2017	3824	Test	3054.4	3008.66	5205.21	5209.44	5214.77	3948.7	3792.35	3874.28	745.774	3415.09	3754.86	4301.53	6117.34	3631.32	3672.41	3812.61	4660.21	4239.32	4972.23	4722.32
579	451	0	21.4717	5.86333	17.6594	100	333	89	1.28	29	COCO	SpringW1+	2018	1387	Test	3054.4	3008.66	2889.29	2901.96	2927.89	2576.51	3504.5	3262.06	-215.2	3817.37	3198.67	2851.11	439.944	3622.69	3159.6	3403.09	3571.29	3567.83	3681.53	3262.74
580	492	0	21.1663	8.42155	15.916	100	333	76	1.28	29	COCO	SpringW1+	2019	1856	Test	3054.4	3008.66	4696.25	4704.84	4718.89	2836.59	3108.92	2123.31	-2216.28	2984.03	2016.47	4224.1	4100.41	3605.37	3672.41	3214.94	4066.03	3998.18	4420.61	4577.62
596	648	0	19.6617	7.39259	14.9037	75	350	98	0.95	30	COCO	SpringW1+	2015	3821	Test	3054.6	3008.66	4010.92	4022.69	4032.66	4047.93	3012.49	3101.24	796.055	2217.72	2991.89	4087.72	4389.59	3631.32	3672.41	3443.93	3819.33	3793.19	3762.56	3839.21
597	627	0	21.3012	7.11219	17.3439	75	350	98	0.95	30	COCO	SpringW1+	2016	3524	Test	3054.6	3008.66	3169.98	3174.79	3187.2	2518.01	4099.35	3631.69	2527.02	4752.3	2223.06	3844.52	2644.26	3631.32	2988.59	3119.98	3331.74	3730.31	3260.93	3342.44
598	597	0	19.1704	6.79012	15.7228	75	350	106	0.95	30	COCO	SpringW1+	2017	3481	Test	3054.6	3008.66	4772.43	4771.51	4768.77	3532.63	3343.86	3493.93	1031.33	3038.68	3842.07	3394.72	5211.93	3631.32	3393.05	3314.57	4027.06	3970.91	4370.06	4158.87
599	451	0	21.8614	5.9589	18.5571	75	350	101	0.95	30	COCO	SpringW1+	2018	1339	Test	3054.6	3008.66	2277.5	2286.36	2307.07	2203.13	2738.74	2608.43	-32.6962	3479.1	1434.03	1439.72	-241.01	3478.32	2688.2	2652.34	3148.23	3108.55	2895.81	2443.99
600	492	0	21.6031	8.56748	16.8141	75	350	92	0.95	30	COCO	SpringW1+	2019	2072	Test	3054.6	3008.66	4428.01	4421.5	4416.22	2465.47	2994.83	2154.14	-779.471	3503.93	1907.44	3703.34	4726.86	3302.31	3254.92	2753.04	3636.54	3802.78	3756.19	3835.78
616	648	0	19.6617	7.39259	14.9037	75	350	98	1.16	31	COCO	SpringW1+	2015	3697	Test	2942.2	3008.66	4079.31	4091.09	4101.16	4116.23	3115.89	3243.01	775.348	2302.8	3213.65	4456	4664.08	3631.32	3672.41	3640.48	3932.78	3798.17	3826.82	4007.86
617	627	0	21.3012	7.11219	17.3439	75	350	98	1.16	31	COCO	SpringW1+	2016	3516	Test	2942.2	3008.66	3238.37	3243.2	3255.7	2528.96	4202.75	3773.46	2506.31	4969.23	2279.95	3997.58	2802.37	3631.32	3102.65	3372.61	3478.94	3717.34	3526.46	3313.15
618	597	0	19.1704	6.79012	15.7228	75	350	106	1.16	31	COCO	SpringW1+	2017	3225	Test	2942.2	3008.66	4840.82	4839.91	4837.27	3585.06	3447.25	3635.7	1010.62	3255.61	4303.51	3763	5370.04	3631.32	3507.11	3511.12	4140.5	4015.76	4561.34	4327.52
619	451	0	21.8614	5.9589	18.5571	75	350	101	1.16	31	COCO	SpringW1+	2018	1295	Test	2942.2	3008.66	2345.89	2354.77	2375.57	2200.88	2811.21	2686.66	-89.8303	3543.29	1741.95	1592.79	-210.463	3294.19	2802.26	2856.03	3360.49	3147.41	3085.2	2467.87
620	492	0	21.6031	8.56748	16.8141	75	350	92	1.16	31	COCO	SpringW1+	2019	2015	Test	2942.2	3008.66	4496.4	4489.9	4484.71	2450.93	3098.23	2295.91	-800.178	3691.24	2368.87	4071.62	4757.4	3578.07	3368.98	2949.59	3749.99	3854.4	4013.8	3903.67
636	648	0	19.5847	6.8148	14.1832	125	318	71	1.12	32	COCO	SpringW1+	2015	2965	Test	3115.6	3008.66	4008.9	4041.68	4082.98	3968.74	3660.64	3268.28	-354.682	3326.89	1467.22	3486.35	2999.41	3631.32	3672.41	3922.7	4341.65	4074.29	4100.39	4440.59
637	627	0	20.5426	7.22386	15.765	125	318	72	1.12	32	COCO	SpringW1+	2016	4719	Test	3115.6	3008.66	4144.16	4161.36	4189.46	3368.86	4362.47	3526.98	1429.5	4103.72	2534.68	3856.66	2279.77	3631.32	3631.06	3830.16	3779.71	4046.7	4231.19	4393.54
638	597	0	18.7303	6.14051	14.6574	125	318	87	1.12	32	COCO	SpringW1+	2017	3653	Test	3115.6	3008.66	5527.39	5529.93	5534.95	4260.37	4139.64	4061.48	1092.24	3863.46	3514.59	4703.12	6241.88	3631.32	3672.41	3830.66	4977.6	4307.21	5047.66	4941.55
639	451	0	21.101	6.00918	16.899	125	318	77	1.12	32	COCO	SpringW1+	2018	2298	Test	3115.6	3008.66	3375.38	3392.37	3423.3	2543.13	4242.01	3582.93	108.991	4351.21	3408.3	3494.71	1060.47	3631.32	3329.54	3403.75	3490.15	3671.14	4076.7	4174.88
640	492	0	20.9476	8.46021	15.4728	125	318	66	1.12	32	COCO	SpringW1+	2019	2393	Test	3115.6	3008.66	5161.31	5169.74	5184.55	2986.1	3370.49	2145.7	-1843.49	3043.36	2571.39	3670.53	3610.34	3330.77	3672.41	3234.37	4323.38	4151.77	4588.69	4892.09
656	648	0	19.6217	7.14945	14.3389	125	333	86	1.5	33	COCO	SpringW1+	2015	3271	Test	2650	3008.66	4588.26	4608.01	4628.17	4044.94	3823.06	3796.42	686.611	2956.62	2343.39	4930.74	3830.4	3631.32	3672.41	4118.97	4798.39	4001.54	4483.53	4586.55
657	627	0	20.8593	7.15934	16.4368	125	333	89	1.5	33	COCO	SpringW1+	2016	4803	Test	2650	3008.66	4401.33	4404.49	4412.8	3000.12	4858.74	4375.67	3053.93	4945.14	3644.45	5023.04	4694.14	3631.32	3502.09	3931	4065.37	3898.14	4541.17	4408.05
658	597	0	18.7904	6.41742	15.0938	125	333	95	1.5	33	COCO	SpringW1+	2017	3793	Test	2650	3008.66	5453.4	5461.64	5469.89	4000.36	4142.61	4250.78	973.38	3819.99	4563.74	4746.93	6504.16	3631.32	3672.41	4096.72	5070.88	4299.53	5358.41	5003.85
659	451	0	21.4717	5.86333	17.6594	125	333	89	1.5	33	COCO	SpringW1+	2018	1363	Test	2650	3008.66	3137.47	3154.16	3183	2623.31	3690.48	3505.26	-59.0996	4075.67	3652.29	2923.43	523.394	3631.32	3241.82	3687.19	3629.43	3608.34	4194.74	3744.31
660	492	0	21.1663	8.42155	15.916	125	333	76	1.5	33	COCO	SpringW1+	2019	1856	Test	2650	3008.66	4944.44	4957.04	4974.01	2852.95	3459.18	2499.81	-1988.67	3313.28	2668.82	4736.07	4481.44	3631.32	3672.41	3499.05	4476.7	4058.38	4806.79	4945.11
676	648	0	19.6217	7.14945	14.3389	100	333	86	1.47	34	COCO	SpringW1+	2015	3407	Test	3110.8	3008.66	4401.95	4417.7	4435.03	4057.91	3566.36	3548.19	440.27	2904.4	2104.94	4758.91	3765.98	3631.32	3672.41	4060.01	4523.65	3981.92	4270.4	4373.46
677	627	0	20.8593	7.15934	16.4368	100	333	89	1.47	34	COCO	SpringW1+	2016	4958	Test	3110.8	3008.66	4215.02	4214.19	4219.66	3009.68	4602.03	4127.44	2807.59	4578.48	3260.42	4851.2	4442.2	3631.32	3523.06	3872.05	3799.89	3878.52	4328.04	4068.84
678	597	0	18.7904	6.41742	15.0938	100	333	95	1.47	34	COCO	SpringW1+	2017	3891	Test	3110.8	3008.66	5267.09	5271.33	5276.75	3984.75	3885.9	4002.55	727.039	3534.38	4172.35	4484.29	6260.39	3631.32	3672.41	3990.44	4796.13	4279.9	5145.29	4790.76
679	451	0	21.4717	5.86333	17.6594	100	333	89	1.47	34	COCO	SpringW1+	2018	1446	Test	3110.8	3008.66	2951.17	2963.85	2989.86	2619.77	3570.06	3332.84	-266.893	3848.65	3477.25	2852.78	467.582	3456.1	3262.8	3580.91	3659.35	3600.93	3888.11	3204.91
680	492	0	21.1663	8.42155	15.916	100	333	76	1.47	34	COCO	SpringW1+	2019	1870	Test	3110.8	3008.66	4758.13	4766.73	4780.87	2860	3202.47	2251.58	-2235.02	3076.53	2284.79	4420.49	4233.34	3631.32	3672.41	3392.77	4201.95	4044.65	4593.66	4696.46
696	648	0	19.6217	7.14945	14.3389	125	333	86	0.91	35	COCO	SpringW1+	2015	3409	Test	3114.8	3008.66	4396.11	4415.83	4435.72	3947.83	3532.56	3398.11	744.79	2614.4	1802.51	4692.13	3413.84	3631.32	3672.41	3645.04	4376.33	3941.89	4073.87	4366.14
697	627	0	20.8593	7.15934	16.4368	125	333	89	0.91	35	COCO	SpringW1+	2016	4954	Test	3114.8	3008.66	4209.18	4212.32	4220.35	3004.27	4568.24	3977.36	3112.11	4335.67	2811.22	5067.99	4107.07	3631.32	3181.63	3578.01	3746.65	3841.55	3880.12	4180.19
698	597	0	18.7904	6.41742	15.0938	125	333	95	0.91	35	COCO	SpringW1+	2017	3888	Test	3114.8	3008.66	5261.26	5269.46	5277.44	3772.91	3852.11	3852.47	1031.56	3322.03	3267.32	4006.44	6059.94	3631.32	3539.63	3544.52	4648.82	4173.51	4821.02	4791.35
699	451	0	21.4717	5.86333	17.6594	125	333	89	0.91	35	COCO	SpringW1+	2018	1443	Test	3114.8	3008.66	2945.33	2961.98	2990.55	2607	3486.88	3285.47	101.42	3978.55	2787.21	2897.11	437.57	3631.32	2921.36	3134.99	3354.02	3506.94	3601.21	3682.39
700	492	0	21.1663	8.42155	15.916	125	333	76	0.91	35	COCO	SpringW1+	2019	1874	Test	3114.8	3008.66	4752.29	4764.86	4781.56	2875.74	3168.68	2101.5	-1930.5	3026.07	1835.59	3967.62	4068.65	3323.08	3542.07	2946.84	4054.63	3932.37	4259.94	4587.44
716	648	0	19.5847	6.8148	14.1832	75	318	71	1.34	36	COCO	SpringW1+	2015	2710	Test	3021.4	3008.66	3727.47	3752.26	3788.04	3831.47	3285.09	2960.85	-874.976	3188.01	1139.39	3144.61	2496.34	3631.32	3672.41	3956.09	3992.46	4094.85	3929.17	3673.71
717	627	0	20.5426	7.22386	15.765	75	318	72	1.34	36	COCO	SpringW1+	2016	4706	Test	3021.4	3008.66	3862.73	3871.95	3894.52	3328.53	3986.92	3219.54	909.211	3766.51	2162.06	3491.66	1808.13	3631.32	3672.41	3845.32	3795.09	4067.26	4059.98	3509.31
718	597	0	18.7303	6.14051	14.6574	75	318	87	1.34	36	COCO	SpringW1+	2017	3595	Test	3021.4	3008.66	5245.96	5240.52	5240	4109.42	3764.09	3754.04	571.949	3590.5	3141.97	4381.38	5984.69	3631.32	3672.41	3880.17	4628.4	4327.77	4876.44	4701.85
719	451	0	21.101	6.00918	16.899	75	318	77	1.34	36	COCO	SpringW1+	2018	2184	Test	3021.4	3008.66	3093.95	3102.96	3128.36	2503.59	4087.88	3275.5	-382.774	4246.98	3035.68	3355.87	1072.82	3515.42	3523.58	3453.25	3598.09	3823.61	3849.37	2893.75
720	492	0	20.9476	8.46021	15.4728	75	318	66	1.34	36	COCO	SpringW1+	2019	2376	Test	3021.4	3008.66	4879.88	4880.33	4889.61	2939.74	2994.94	1838.27	-2363.78	2706.15	2257.27	3328.79	3500.6	3212.53	3672.41	3283.88	3974.18	4176.81	4417.47	4206.59
736	648	0	19.6217	7.14945	14.3389	75	333	86	0.89	37	COCO	SpringW1+	2015	3323	Test	2689	3008.66	4036.52	4048.24	4062.49	3736.22	3038.85	2928.65	248.162	2533.16	1351.17	4102.32	2735.25	3460.09	3672.41	3469.91	3855.45	3872.29	3689.13	3819.25
737	627	0	20.8593	7.15934	16.4368	75	333	89	0.89	37	COCO	SpringW1+	2016	4872	Test	2689	3008.66	3849.59	3844.73	3847.12	3001.52	4074.52	3507.9	2615.48	3643.67	2232.02	4721.28	3517.3	3631.32	3245.3	3402.89	3353.4	3782.85	3477.02	3547.29
738	597	0	18.7904	6.41742	15.0938	75	333	95	0.89	37	COCO	SpringW1+	2017	3838	Test	2689	3008.66	4901.66	4901.87	4904.21	3529.29	3358.39	3383.01	534.931	3030.99	2572.43	3263.81	5617.86	3631.32	3603.3	3369.4	4127.93	4142.81	4431.21	4245.49
739	451	0	21.4717	5.86333	17.6594	75	333	89	0.89	37	COCO	SpringW1+	2018	1384	Test	2689	3008.66	2585.74	2594.4	2617.32	2551.9	3259.85	2955.54	-325.05	3531.08	2495.78	2603.34	331.766	3631.32	2985.04	2834.79	3259.51	3387.72	3078.13	2635.24
740	492	0	21.1663	8.42155	15.916	75	333	76	0.89	37	COCO	SpringW1+	2019	1857	Test	2689	3008.66	4392.7	4397.27	4408.33	2857.19	2674.96	1632.04	-2427.12	2572.03	1124.03	3224.99	3600.44	2889.69	3605.75	2771.72	3576.55	3945.35	3847.88	3992.82
756	648	0	19.5847	6.8148	14.1832	100	318	71	0.64	38	COCO	SpringW1+	2015	2784	Test	3042	3008.66	3676.04	3704.79	3743.06	3514.22	3182.36	2716.26	-556.651	2998.44	1338.54	2705.64	1981.52	3163.57	3672.41	3395.25	3824.51	4010.34	3629.92	3981.4
757	627	0	20.5426	7.22386	15.765	100	318	72	0.64	38	COCO	SpringW1+	2016	4708	Test	3042	3008.66	3811.3	3824.48	3849.54	3216.14	3884.2	2974.95	1227.54	3647.9	1683.8	3243.18	1328.93	3228.58	3407.61	3302.71	3260.05	3968.7	3558.24	3848.02
758	597	0	18.7303	6.14051	14.6574	100	318	87	0.64	38	COCO	SpringW1+	2017	3602	Test	3042	3008.66	5194.53	5193.04	5195.03	3794.68	3661.36	3509.45	890.273	3422.86	2495.05	3507.56	5506.96	3576.76	3585.26	3303.21	4380.94	4191.47	4424.66	4432.3
759	451	0	21.101	6.00918	16.899	100	318	77	0.64	38	COCO	SpringW1+	2018	2200	Test	3042	3008.66	3042.52	3055.48	3083.38	2603.24	3966.3	3030.91	23.6276	4413.27	2388.77	3109.04	710.424	3241.51	3106.1	2876.29	3171.36	3554.45	3390.89	3638.62
760	492	0	20.9476	8.46021	15.4728	100	318	66	0.64	38	COCO	SpringW1+	2019	2382	Test	3042	3008.66	4828.45	4832.86	4844.63	2980.51	2892.22	1593.68	-2045.46	2587.54	1930.96	2889.82	3021.4	2496.91	3608.3	2706.92	3884.72	4036.04	3927.03	4292.58
776	187	0	17.9428	2.91286	14.2914	75	303	91	0.74	39	BAGR	SpringW1+	2015	307	Test	3223.4	3074.65	2091.47	2105.96	2121.62	2436.53	1009.79	1192.83	-799.658	2001.77	2806.95	1436.52	2487.65	2596.43	3084.6	2794.4	2720.46	2424.18	2024.47	2035.83
777	303	0	17.7901	2.81642	14.6239	75	303	98	0.74	39	BAGR	SpringW1+	2016	3061	Test	3223.4	3074.65	3311.68	3306.54	3303.44	2312.65	2695.69	2892.12	808.088	3799.33	4990.69	2234.32	3500.23	3585.73	3555.27	3065.05	3425.29	3258.61	3319.38	3195.39
778	443	0	16.3538	2.51905	14.3895	75	303	101	0.74	39	BAGR	SpringW1+	2017	3986	Test	3223.4	3074.65	4651.1	4646.34	4646.45	3489.94	4057.87	4256.95	1193.22	4167.78	6072.88	3097.13	5744.27	3631.32	3629.16	3453	4400.11	4363.91	4870.02	4801.83
779	357	0	17.8043	1.93062	15.4124	75	303	99	0.74	39	BAGR	SpringW1+	2018	1985	Test	3223.4	3074.65	3462.68	3462.55	3473.71	2026.71	3599.31	3747.76	-764.96	4644.18	6583.68	2209.13	4003.47	3631.32	3399.78	3078.5	3895.04	3732.47	4250.39	3735.98
780	489	0	17.6156	4.28815	14.9337	75	303	83	0.74	39	BAGR	SpringW1+	2019	3441	Test	3223.4	3074.65	4948.2	4952.57	4969.59	4328.17	3568.95	3521.45	-1162.22	3260.31	4036.23	1845.97	6280.41	3631.32	3655.23	3209.32	4354.39	4552.37	5013.88	4967.11
796	187	0	17.7291	3.40988	14.9703	125	319	99	0.72	40	BAGR	SpringW1+	2015	336	Test	2447.75	3074.65	2407.61	2436.19	2460.48	2460.84	1675.85	2120.3	937.589	1821.79	1914.88	868.739	1960.15	3270.99	3199.43	2898.54	3315.93	2706.64	2461.85	2465.3
797	303	0	18.0199	2.98548	15.0909	125	319	108	0.72	40	BAGR	SpringW1+	2016	2315	Test	2447.75	3074.65	3408.67	3414.68	3417.38	2058.35	2540.92	2633.87	856.04	3059.47	3363.52	2154.6	3149.15	3631.32	3326.53	3113.17	3747.49	3343.38	3358.66	3235.06
798	443	0	16.1037	2.88684	14.5247	125	319	113	0.72	40	BAGR	SpringW1+	2017	3593	Test	2447.75	3074.65	5275.4	5276.48	5273.53	3363.81	4307.43	4283.78	1727.16	4366.42	5956.62	3579.46	5097.06	3631.32	3429.85	3510.33	4975.89	4401.46	5107.27	5084.82
799	357	0	17.9773	1.6732	15.9923	125	319	113	0.72	40	BAGR	SpringW1+	2018	2146	Test	2447.75	3074.65	3548.36	3555.49	3568.43	1745.46	3203.84	3130.17	-908.289	3612.67	4664.54	1598.52	3661.7	3631.32	3056.6	3097.6	4282.64	3726.06	4241	3615.45
800	489	0	18.0812	4.1377	15.445	125	319	98	0.72	40	BAGR	SpringW1+	2019	4067	Test	2447.75	3074.65	5107.59	5113.48	5125.33	3848.73	4147.47	4310.82	-340.16	4339.16	4278.28	3055.13	5432.83	3631.32	3316.62	3251.43	4836.56	4324.95	5127.33	4903.2
816	187	0	18.0413	3.10717	14.0475	125	289	72	0.72	41	BAGR	SpringW1+	2015	283	Test	3081	3074.65	1978.98	2018.53	2065.05	2608.78	1673.11	1709.1	-1370.71	2785.58	4484.22	1840.38	2933.07	3120	3444.89	3148.37	3012.67	2498.45	2455.2	3038.48
817	303	0	18.1358	3.10664	14.3332	125	289	89	0.72	41	BAGR	SpringW1+	2016	3336	Test	3081	3074.65	3996.92	3988.34	3980.61	2523.57	2858.74	3001.25	1716.41	4209.1	5206.18	2896.97	4168.72	3538.39	3664.28	3351.5	3849.24	3554.94	3719.73	3865.96
818	443	0	16.8605	2.69552	14.3776	125	289	91	0.72	41	BAGR	SpringW1+	2017	4363	Test	3081	3074.65	5072.44	5067.53	5068.42	3529.34	4832.19	4888.37	2602.26	5019.39	7593.89	4176.25	6432.7	3631.32	3592.66	3641.13	4790.49	4420.14	5013.14	5222.07
819	357	0	17.7653	2.16578	15.0511	125	289	85	0.72	41	BAGR	SpringW1+	2018	1963	Test	3081	3074.65	3846.09	3858.33	3883.77	2340.81	4296.97	4558.78	51.9962	5040.36	7623.42	2588.2	4471.07	3631.32	3519.02	3353.7	4338.21	3857.85	4689.49	4720.8
820	489	0	17.7705	4.45491	14.825	125	289	67	0.72	41	BAGR	SpringW1+	2019	3879	Test	3081	3074.65	5015.71	5037.49	5076.32	4564.6	4025.66	3534.42	-1468.7	3325.8	4816.64	1682.79	4751.7	3631.32	3672.41	3396.62	4605.34	4722.48	5308.36	5523.26
836	187	0	17.7291	3.40988	14.9703	100	319	99	0.71	42	BAGR	SpringW1+	2015	326	Test	2567.8	3074.65	2227.82	2252.4	2273.87	2429.76	1562.33	2032.57	720.383	1798.54	1845.13	654.966	1792.03	3055.52	3154.72	2679.61	3102	2609.2	2306.14	2224.35
837	303	0	18.0199	2.98548	15.0909	100	319	108	0.71	42	BAGR	SpringW1+	2016	2276	Test	2567.8	3074.65	3228.87	3230.89	3230.76	2030.33	2427.4	2546.14	638.834	3036.22	3347.74	1940.83	2981.04	3631.32	3281.83	2916.26	3453.68	3200.52	3197.25	2906.2
838	443	0	16.1037	2.88684	14.5247	100	319	113	0.71	42	BAGR	SpringW1+	2017	3576	Test	2567.8	3074.65	5095.61	5092.69	5086.91	3343.41	4060.57	4126.29	1474.87	4139.4	5739.11	3233.56	4805.62	3631.32	3461.69	3422.77	4715.45	4364.74	4991.55	4921.46
839	357	0	17.9773	1.6732	15.9923	100	319	113	0.71	42	BAGR	SpringW1+	2018	2115	Test	2567.8	3074.65	3368.57	3371.7	3381.82	1737.37	3090.32	3042.44	-1125.5	3589.42	4648.76	1506.3	3443.47	3631.32	3088.43	2900.7	3943.42	3660.44	4079.59	3332.23
840	489	0	18.0812	4.1377	15.445	100	319	98	0.71	42	BAGR	SpringW1+	2019	4024	Test	2567.8	3074.65	4927.8	4929.69	4938.72	3823.04	3900.61	4121.47	-592.444	4112.14	4052.43	2709.23	5528.39	3631.32	3348.46	3163.87	4576.11	4288.24	4984.49	4706.43
856	187	0	18.0413	3.10717	14.0475	100	289	72	0.79	43	BAGR	SpringW1+	2015	286	Test	3541.6	3074.65	1825.24	1860.8	1904.53	2608.35	1587.2	1573.93	-1605.71	2743.09	4449.49	1629.05	2587.33	2722.74	3372.81	3135.68	2965.64	2411.09	2290.99	2850.91
857	303	0	18.1358	3.10664	14.3332	100	289	89	0.79	43	BAGR	SpringW1+	2016	3339	Test	3541.6	3074.65	3843.18	3830.61	3820.09	2516.23	2772.83	2866.08	1481.41	4166.6	5171.46	2740.03	4176.27	3426.75	3637.34	3338.81	3634.06	3500.67	3627.46	3656.7
858	443	0	16.8605	2.69552	14.3776	100	289	91	0.79	43	BAGR	SpringW1+	2017	4301	Test	3541.6	3074.65	4918.7	4909.8	4907.9	3540.77	4624.72	4772.02	2349.87	4831.32	7360.66	3909.62	6489.86	3631.32	3667.95	3628.44	4587.27	4421.88	4973.24	5104.1
859	357	0	17.7653	2.16578	15.0511	100	289	85	0.79	43	BAGR	SpringW1+	2018	1921	Test	3541.6	3074.65	3692.35	3700.59	3723.26	2331.71	4211.06	4423.62	-179.192	4852.28	7390.19	2321.58	4389.49	3631.32	3594.31	3341.01	4135	3840.47	4599.24	4500.37
860	489	0	17.7705	4.45491	14.825	100	289	67	0.79	43	BAGR	SpringW1+	2019	3906	Test	3541.6	3074.65	4861.97	4879.76	4915.8	4604.7	3818.19	3353.7	-1724.9	3137.72	4636.38	1434.98	4660.63	3631.32	3672.41	3383.94	4402.13	4724.22	5186.32	5364.41
876	187	0	18.0413	3.10717	14.0475	75	289	72	0.63	44	BAGR	SpringW1+	2015	267	Test	3410.8	3074.65	1596.59	1628.15	1668.99	2549.79	1421.92	1353.08	-1778.14	2755.92	4190.55	1543.72	2365.91	2225.13	3287.91	2944.75	3084.47	2224.5	1920.84	2614.94
877	303	0	18.1358	3.10664	14.3332	75	289	89	0.63	44	BAGR	SpringW1+	2016	3285	Test	3410.8	3074.65	3614.54	3597.96	3584.54	2455.74	2607.55	2645.23	1308.98	4179.43	5036.05	2518.23	3881.8	3013.09	3552.45	3110.86	3356.47	3313.17	3291.06	3309.92
878	443	0	16.8605	2.69552	14.3776	75	289	91	0.63	44	BAGR	SpringW1+	2017	4118	Test	3410.8	3074.65	4690.06	4677.15	4672.35	3491.77	4304.01	4537.39	2097.78	4531.28	7148.64	3415.09	6147.32	3631.32	3618.32	3400.49	4219.53	4374.49	4670.23	4782.96
879	357	0	17.7653	2.16578	15.0511	75	289	85	0.63	44	BAGR	SpringW1+	2018	1737	Test	3410.8	3074.65	3463.7	3467.94	3487.71	2271.43	4045.78	4202.77	-370.183	4552.24	7178.17	1827.05	4062.98	3608.58	3544.67	3113.06	3886.78	3769.67	4245.83	4169.83
880	489	0	17.7705	4.45491	14.825	75	289	67	0.63	44	BAGR	SpringW1+	2019	3736	Test	3410.8	3074.65	4633.32	4647.1	4680.25	4453.26	3497.48	3017.7	-1958.43	2837.68	4613.71	1124.87	4313.15	3396.09	3672.41	3155.98	4137.94	4676.83	4854.79	5030.17
896	187	0	17.9428	2.91286	14.2914	75	303	91	0.87	45	BAGR	SpringW1+	2015	316	Test	3323.4	3074.65	2133.81	2148.31	2164.02	2442.88	1054.65	1241.26	-835.026	1970.5	2863.86	1363.67	2658.36	2653.15	3091.85	2935.97	2701.08	2450.4	2105.04	2082.61
897	303	0	17.7901	2.81642	14.6239	75	303	98	0.87	45	BAGR	SpringW1+	2016	3090	Test	3323.4	3074.65	3354.01	3348.89	3345.85	2320.82	2740.55	2919.64	785.368	3768.06	5124.68	2374.19	3644.21	3541.68	3601.54	3221.44	3510.2	3296.8	3446.01	3268.06
898	443	0	16.3538	2.51905	14.3895	75	303	101	0.87	45	BAGR	SpringW1+	2017	4044	Test	3323.4	3074.65	4693.44	4688.69	4688.86	3506.82	4121.88	4323.81	1193.05	4231.07	6060.89	3225.96	5871.93	3631.32	3672.41	3574.67	4493.11	4401.39	4993.22	4914.92
899	357	0	17.8043	1.93062	15.4124	75	303	99	0.87	45	BAGR	SpringW1+	2018	2022	Test	3323.4	3074.65	3505.02	3504.89	3516.12	2028.19	3644.17	3775.28	-787.68	4612.91	6578.71	2349	4408.11	3631.32	3470.39	3234.89	3988.04	3770.67	4358.55	3736.62
900	489	0	17.6156	4.28815	14.9337	75	303	83	0.87	45	BAGR	SpringW1+	2019	3645	Test	3323.4	3074.65	4990.54	4994.91	5011.99	4372.43	3632.96	3609.21	-1175.04	3323.6	4024.24	1974.79	6326.04	3631.32	3672.41	3330.99	4447.38	4580.13	5132.28	5081.13
916	187	0	17.7291	3.40988	14.9703	75	319	99	0.85	46	BAGR	SpringW1+	2015	425	Test	2361.25	3074.65	2096.87	2117.47	2136.18	2413.28	1500.58	1976.6	476.961	1739.21	1841.05	617.232	1790.06	2708.54	3182.94	2545.99	2878.69	2523.18	2286.53	2181.7
917	303	0	18.0199	2.98548	15.0909	75	319	108	0.85	46	BAGR	SpringW1+	2016	2194	Test	2361.25	3074.65	3097.93	3095.96	3093.08	2020.97	2365.65	2490.17	395.412	2976.89	3326.23	1903.09	2979.06	3407.11	3326.96	2899.81	3208.49	3071.12	3206.62	2754.15
918	443	0	16.1037	2.88684	14.5247	75	319	113	0.85	46	BAGR	SpringW1+	2017	3551	Test	2361.25	3074.65	4964.66	4957.76	4949.23	3299.7	3887.57	4045.95	1222.39	3985.4	5625.53	3036.31	4933.27	3631.32	3575	3454.61	4562.31	4351.67	5017.99	4810.72
919	357	0	17.9773	1.6732	15.9923	75	319	113	0.85	46	BAGR	SpringW1+	2018	2088	Test	2361.25	3074.65	3237.62	3236.76	3244.13	1720.11	3028.57	2986.47	-1368.92	3530.09	4627.25	1423.64	3631.02	3631.32	3201.75	2884.24	3757.98	3561.07	4086.45	3128.48
920	489	0	18.0812	4.1377	15.445	75	319	98	0.85	46	BAGR	SpringW1+	2019	4193	Test	2361.25	3074.65	4796.85	4794.75	4801.03	3803.59	3727.6	3988.01	-844.926	3958.14	3812.74	2511.98	5626.93	3631.32	3461.77	3216.7	4422.98	4287.73	4926.21	4641.24
936	187	0	17.7291	3.40988	14.9703	125	319	99	0.82	47	BAGR	SpringW1+	2015	413	Test	2506.75	3074.65	2440.18	2468.77	2493.1	2498.96	1710.36	2141.48	920.112	1797.74	1971.69	986.099	2070.9	3183.31	3259.31	2955.41	3301.02	2736.02	2563.69	2521.17
937	303	0	18.0199	2.98548	15.0909	125	319	108	0.82	47	BAGR	SpringW1+	2016	2318	Test	2506.75	3074.65	3441.23	3447.26	3450	2087.51	2575.43	2655.04	838.563	3035.41	3359.7	2238.98	3259.91	3631.32	3386.42	3233.47	3789.52	3366.61	3448.75	3287.21
938	443	0	16.1037	2.88684	14.5247	125	319	113	0.82	47	BAGR	SpringW1+	2017	3603	Test	2506.75	3074.65	5307.97	5309.06	5306.15	3394.54	4356.67	4335.21	1727.03	4415.1	6052.17	3678.55	5268.56	3631.32	3484.16	3603.92	5047.43	4417.22	5202.04	5139.18
939	357	0	17.9773	1.6732	15.9923	125	319	113	0.82	47	BAGR	SpringW1+	2018	2169	Test	2506.75	3074.65	3580.93	3588.06	3601.05	1755.31	3238.35	3151.34	-925.765	3588.61	4660.72	1604.9	3896.57	3631.32	3110.91	3217.9	4368.23	3749.29	4331.1	3653.01
940	489	0	18.0812	4.1377	15.445	125	319	98	0.82	47	BAGR	SpringW1+	2019	4223	Test	2506.75	3074.65	5140.16	5146.05	5157.95	3917.21	4196.7	4362.25	-340.291	4387.84	4406.64	3154.22	5434.81	3631.32	3370.94	3345.03	4908.09	4340.71	5222.1	4990.91
956	187	0	17.9428	2.91286	14.2914	125	303	91	0.79	48	BAGR	SpringW1+	2015	313	Test	3574.6	3074.65	2460.83	2483.32	2504.63	2496.85	1247.18	1533.94	-381.349	2041.05	2959.58	1618.19	2722.05	3444.03	3239.35	3181.05	3143.84	2687.19	2344.43	2434.15
957	303	0	17.7901	2.81642	14.6239	125	303	98	0.79	48	BAGR	SpringW1+	2016	3153	Test	3574.6	3074.65	3681.04	3683.9	3686.46	2353.87	2933.08	3073.93	1237.26	3838.61	5205.92	2752.62	3869.68	3631.32	3585.99	3370.37	3973.66	3485.61	3721.35	3693.18
958	443	0	16.3538	2.51905	14.3895	125	303	101	0.79	48	BAGR	SpringW1+	2017	4175	Test	3574.6	3074.65	5020.46	5023.7	5029.47	3568.55	4566.36	4587.36	1697.75	4636.43	6521.81	3818.65	5813.03	3631.32	3581.78	3656.2	4942.45	4425.3	5129.88	5197.66
959	357	0	17.8043	1.93062	15.4124	125	303	99	0.79	48	BAGR	SpringW1+	2018	2179	Test	3574.6	3074.65	3832.04	3839.91	3856.73	2083.92	3836.7	3929.57	-335.791	4683.46	6614.1	2673.35	4533.31	3631.32	3352.4	3364.47	4437.39	3839.31	4591.15	4251.73
960	489	0	17.6156	4.28815	14.9337	125	303	83	0.79	48	BAGR	SpringW1+	2019	3479	Test	3574.6	3074.65	5317.56	5329.93	5352.6	4481.04	4077.44	4011.16	-668.553	3728.96	4485.16	2567.49	6255.52	3631.32	3607.84	3412.52	4896.73	4589.47	5431.01	5386.95
976	187	0	18.0413	3.10717	14.0475	75	289	72	0.59	49	BAGR	SpringW1+	2015	263	Test	3402.6	3074.65	1583.57	1615.12	1655.94	2550.46	1408.11	1338.18	-1767.26	2765.54	4175.2	1565.63	2387.53	2207.68	3285.68	2905.95	3096.39	2212.56	1905.87	2606.53
977	303	0	18.1358	3.10664	14.3332	75	289	89	0.59	49	BAGR	SpringW1+	2016	3274	Test	3402.6	3074.65	3601.51	3584.93	3571.5	2456.45	2593.75	2630.33	1319.87	4189.06	5018.54	2540.65	3829.28	2960.57	3546.02	3073.42	3362.43	3301.41	3260.92	3293.92
978	443	0	16.8605	2.69552	14.3776	75	289	91	0.59	49	BAGR	SpringW1+	2017	4106	Test	3402.6	3074.65	4677.03	4664.12	4659.31	3492.45	4284.31	4516.81	2097.83	4511.81	7152.33	3375.45	6100.98	3631.32	3596.59	3363.05	4190.91	4365.95	4633.79	4753.85
979	357	0	17.7653	2.16578	15.0511	75	289	85	0.59	49	BAGR	SpringW1+	2018	1725	Test	3402.6	3074.65	3450.68	3454.91	3474.67	2272.23	4031.97	4187.87	-363.192	4532.77	7181.86	1787.41	4020.38	3556.06	3522.95	3075.62	3851.74	3760.38	4211.36	4147.47
980	489	0	17.7705	4.45491	14.825	75	289	67	0.59	49	BAGR	SpringW1+	2019	3710	Test	3402.6	3074.65	4620.3	4634.07	4667.21	4453.06	3477.78	2990.7	-1954.48	2818.21	4641.12	1114.04	4241.37	3343.57	3672.41	3118.55	4102.9	4668.29	4818.36	5005.19
996	187	0	17.9428	2.91286	14.2914	125	303	91	0.67	50	BAGR	SpringW1+	2015	300	Test	3074.5	3074.65	2421.75	2444.23	2465.49	2484.89	1205.77	1489.24	-348.701	2069.92	2907.04	1685.43	2584.5	3421.48	3232.67	3068.74	3161.72	2651.94	2291.84	2408.9
997	303	0	17.7901	2.81642	14.6239	125	303	98	0.67	50	BAGR	SpringW1+	2016	3127	Test	3074.5	3074.65	3641.96	3644.81	3647.31	2354.58	2891.67	3048.52	1258.23	3867.47	5210.5	2623.51	3736.77	3631.32	3520.81	3258.06	3913.33	3457.73	3599.15	3636.28
998	443	0	16.3538	2.51905	14.3895	125	303	101	0.67	50	BAGR	SpringW1+	2017	4159	Test	3074.5	3074.65	4981.38	4984.61	4990.32	3541.77	4507.27	4525.64	1697.91	4578.01	6532.88	3699.74	5695.19	3631.32	3516.6	3543.89	4856.61	4397.42	5016.16	5150.37
999	357	0	17.8043	1.93062	15.4124	125	303	99	0.67	50	BAGR	SpringW1+	2018	2158	Test	3074.5	3074.65	3792.96	3800.82	3817.58	2077.46	3795.28	3904.16	-314.818	4712.33	6618.68	2598.32	4159.79	3631.32	3287.22	3252.16	4351.54	3811.44	4466.58	4184.64
1000	489	0	17.6156	4.28815	14.9337	125	303	83	0.67	50	BAGR	SpringW1+	2019	3394	Test	3074.5	3074.65	5278.48	5290.84	5313.46	4433.63	4018.36	3930.15	-656.721	3670.54	4496.23	2448.57	6213.4	3631.32	3542.66	3300.21	4810.89	4563.85	5321.71	5281.69
1016	436	50	19.6413	7.77262	13.8894	25	334	82	0.74	51	CSCS	SpringW1+	2015	1185	Test	2084	2404.91	3367.12	3368.53	3372.6	2481.55	2070.36	1546.8	-1376.09	1294.9	1204.83	1950.58	3243.38	2870.12	3672.41	2554.75	3476.88	3463.35	3074.32	2784
1017	560	50	19.4602	7.76961	14.5486	25	334	85	0.74	51	CSCS	SpringW1+	2016	3175	Test	2084	2404.91	4329.88	4320.67	4318.22	2823.9	2139.68	1768.06	-753.323	2121.37	1033.46	2036.39	3865.03	3375.91	3672.41	2782.12	3427.53	3800.75	3289.3	3037.84
1018	237	50	19.2617	6.86972	14.2137	25	334	90	0.74	51	CSCS	SpringW1+	2017	1141	Test	2084	2404.91	3444.17	3438.77	3432.03	1979.1	2070.36	1609.62	-2280.5	1400.84	3010.42	974.537	5946.27	2822.26	3517.37	2055.29	3491.21	3087.7	2994.17	3083.05
1019	525	50	19.4917	6.82445	15.2283	25	334	87	0.74	51	CSCS	SpringW1+	2018	950	Test	2084	2404.91	4234.93	4230.22	4238.36	2620.36	2208.22	1793.67	-2618.7	2174.58	1034.47	1662.84	4687.97	3631.32	3624.38	2609.47	3473.33	3970.93	3755.78	3126.23
1020	594	50	19.6536	8.55642	12.9084	25	334	76	0.74	51	CSCS	SpringW1+	2019	2673	Test	2084	2404.91	5565.91	5560.75	5563.15	2857.84	2070.36	1164.49	-7223.39	2878.01	3001.06	1307.53	4939.78	2720.49	3672.41	2409.84	4941.29	4134.04	3658.9	4005.14
1036	436	50	19.762	7.73987	14.5626	75	350	94	0.72	52	CSCS	SpringW1+	2015	2207	Test	2708.5	2404.91	3473.84	3484.74	3493.19	3255.56	2070.36	1993.04	-362.615	1946.98	2320.65	2557.94	4316.82	3631.32	3672.41	2596.26	3946.3	3504.84	3423.95	3316.47
1037	560	50	19.764	7.70183	15.439	75	350	96	0.72	52	CSCS	SpringW1+	2016	4028	Test	2708.5	2404.91	4235.62	4237.95	4243.48	3259.3	2725.92	2411.97	267.354	2551.97	2119.02	2737.18	4572.61	3631.32	3404.89	2848.03	3754.2	3744.45	3572.53	3636.05
1038	237	50	19.5331	7.27643	14.9637	75	350	101	0.72	52	CSCS	SpringW1+	2017	1963	Test	2708.5	2404.91	3753.51	3753.05	3744.82	2043.69	2070.36	1944.08	-834.574	2040.91	2247.02	1604.54	4631.81	3487.1	3502.18	2115.74	3929.43	3214.56	3412.04	3273.75
1039	525	50	19.638	6.83313	16.0061	75	350	99	0.72	52	CSCS	SpringW1+	2018	1451	Test	2708.5	2404.91	4350.56	4354.61	4366.47	3201.18	2776.16	2502.31	-1403.22	3286.69	2912.51	2269.65	4794.58	3631.32	3241.76	2683.44	3895.51	3939.63	4090.09	3870.44
1040	594	50	19.8378	8.69024	13.5061	75	350	96	0.72	52	CSCS	SpringW1+	2019	2610	Test	2708.5	2404.91	6432.72	6413.71	6390.89	3499.27	2070.36	1777.11	-4414.96	2531.44	4133.76	2440.78	6147.35	3411.67	3672.41	2497.47	5514.72	4113.08	4115.81	4482.52
1056	436	50	19.5588	7.67216	13.5351	75	320	65	0.72	53	CSCS	SpringW1+	2015	1078	Test	2737.25	2404.91	3260.77	3287.32	3322.14	3179.04	2070.36	1289.13	-2539.78	1092.17	802.86	831.725	1308.74	3003.88	3672.41	2757.93	3834.54	3418.73	3203.44	3496.58
1057	560	50	19.2082	7.83299	13.8737	75	320	71	0.72	53	CSCS	SpringW1+	2016	3393	Test	2737.25	2404.91	4695.68	4702.48	4717.87	3213.82	2382.97	1712.02	-1485.69	2177.46	1795.25	1793.84	2762.03	3435.85	3672.41	2971.89	4013.51	3965.34	3639.3	3958.68
1058	237	50	19.0797	6.61771	13.7313	75	320	80	0.72	53	CSCS	SpringW1+	2017	1173	Test	2737.25	2404.91	3831.27	3835.69	3840.2	2010.7	2070.36	1567.05	-2309.4	1709.24	3613.15	824.592	6414.57	2978.7	3672.41	2345.9	4192.51	3296.97	3320.51	3833.82
1059	525	50	19.4005	6.82114	14.7247	75	320	72	0.72	53	CSCS	SpringW1+	2018	1116	Test	2737.25	2404.91	4389.04	4402.98	4433.14	3157.8	2498.45	1778.78	-3446.88	2054.51	1225.03	1846.99	3140.62	3631.32	3672.41	2794.93	3961.88	4108.5	3950.47	4096.36
1060	594	50	19.5886	8.5456	12.4788	75	320	66	0.72	53	CSCS	SpringW1+	2019	2715	Test	2737.25	2404.91	6094.9	6095.47	6103.98	3357.37	2070.36	1067.57	-6892.4	2701.76	3694.67	2364.76	5200.05	2811.08	3672.41	2617.77	5538.58	4273.01	4050.85	4909.94
1076	436	50	19.762	7.73987	14.5626	50	350	94	0.71	54	CSCS	SpringW1+	2015	1721	Test	2475.6	2404.91	3294.05	3300.95	3306.58	2793.62	2070.36	1915.8	-610.929	1719.96	2203.72	2186.62	3984.97	3415.49	3672.41	2399.36	3681.73	3461.02	3249.73	3028.7
1077	560	50	19.764	7.70183	15.439	50	350	96	0.71	54	CSCS	SpringW1+	2016	3349	Test	2475.6	2404.91	4055.82	4054.16	4056.86	2932.79	2479.06	2177.24	19.0399	2316.98	1901.69	2365.86	4432	3631.32	3436.73	2657.49	3544.93	3707.73	3393.34	3322.54
1078	237	50	19.5331	7.27643	14.9637	50	350	101	0.71	54	CSCS	SpringW1+	2017	1657	Test	2475.6	2404.91	3573.72	3569.26	3558.2	1994.26	2070.36	1866.84	-1036.58	1813.89	2210.06	1233.23	4643.53	3270.4	3457.48	1923.71	3641.38	3127.29	3206.8	2987.93
1079	525	50	19.638	6.83313	16.0061	50	350	99	0.71	54	CSCS	SpringW1+	2018	1195	Test	2475.6	2404.91	4170.76	4170.81	4179.85	2928.24	2529.3	2267.58	-1651.53	2940.69	2565.07	1898.34	4744.65	3631.32	3273.59	2493.36	3640.83	3902.91	3908.36	3576.11
1080	594	50	19.8378	8.69024	13.5061	50	350	96	0.71	54	CSCS	SpringW1+	2019	2465	Test	2475.6	2404.91	6252.92	6229.92	6204.28	3059.76	2070.36	1699.87	-4663.27	2636.34	3916.25	2069.46	6149.81	3194.98	3672.41	2409.91	5254.28	4076.36	3945.2	4245.68
1096	436	50	19.5588	7.67216	13.5351	50	320	65	0.79	55	CSCS	SpringW1+	2015	789	Test	2534.8	2404.91	3107.03	3129.59	3161.62	2779.94	2070.36	1224.76	-2795.98	1005.17	592.553	619.511	1180.99	2892.24	3672.41	2745.24	3620.65	3401.36	3035.55	3273.27
1097	560	50	19.2138	7.83846	13.8508	50	320	71	0.79	55	CSCS	SpringW1+	2016	3240	Test	2534.8	2404.91	4547.57	4550.27	4562.68	2785.56	2164.98	1524	-1770.5	2097.54	1575.25	1593.13	2781.04	3314.47	3672.41	2957.06	3811.33	3954.58	3511.83	3732.51
1098	237	50	19.0797	6.61771	13.7313	50	320	80	0.79	55	CSCS	SpringW1+	2017	1124	Test	2534.8	2404.91	3677.53	3677.96	3679.68	1996.82	2070.36	1502.68	-2565.6	1521.17	3364.04	595.026	6196.19	2867.06	3672.41	2333.22	3978.63	3246.53	3121.36	3667.13
1099	525	50	19.4005	6.82114	14.7247	50	320	72	0.79	55	CSCS	SpringW1+	2018	1050	Test	2534.8	2404.91	4235.29	4245.24	4272.62	2701.81	2290.98	1598.06	-3703.08	1866.44	1035.2	1634.78	3049.54	3616.49	3672.41	2782.25	3758.66	4084.4	3833.94	3727.35
1100	594	50	19.5886	8.5456	12.4788	50	320	66	0.79	55	CSCS	SpringW1+	2019	2576	Test	2534.8	2404.91	5941.16	5937.73	5943.46	2951.11	2070.36	1003.19	-7148.6	2710.06	3585.56	2096.69	5210.71	2699.44	3672.41	2605.08	5335.37	4248.9	3928.81	4681.58
1116	436	50	19.5588	7.67216	13.5351	25	320	65	0.63	56	CSCS	SpringW1+	2015	470	Test	2389.2	2404.91	2878.39	2896.93	2926.08	2704.51	2070.36	1123.4	-3029.5	817.206	556.486	169.562	1334.51	2478.58	3672.41	2518.24	3403.46	3349	2812.63	2801.04
1117	560	50	19.2138	7.83846	13.8508	25	320	71	0.63	56	CSCS	SpringW1+	2016	2848	Test	2389.2	2404.91	4318.92	4317.62	4327.14	2733.43	2070.36	1420.85	-2004.02	1909.57	1183.58	1143.19	2565.14	2900.81	3672.41	2729.11	3594.14	3907.19	3180.3	3227
1118	237	50	19.0797	6.61771	13.7313	25	320	80	0.63	56	CSCS	SpringW1+	2017	895	Test	2389.2	2404.91	3448.88	3445.31	3444.14	2000.85	2070.36	1401.32	-2799.12	1221.13	3026.66	372.354	6266.34	2453.4	3612.96	2105.26	3701.99	3109.85	2898.26	3316.96
1119	525	50	19.4005	6.82114	14.7247	25	320	72	0.63	56	CSCS	SpringW1+	2018	1011	Test	2389.2	2404.91	4006.65	4012.59	4037.08	2624.34	2070.36	1403.92	-3936.61	1566.4	656.928	1184.83	2750.26	3202.83	3672.41	2554.29	3429.87	4024.04	3544.32	3129.49
1120	594	50	19.5886	8.5456	12.4788	25	320	66	0.63	56	CSCS	SpringW1+	2019	2339	Test	2389.2	2404.91	5712.51	5705.08	5707.92	2901.94	2070.36	901.836	-7382.12	2761.79	3453.47	1447.73	5531.53	2285.78	3672.41	2377.13	4967.62	4188.55	3597.27	4126.97
1136	436	50	19.6413	7.77262	13.8894	25	334	82	0.87	57	CSCS	SpringW1+	2015	1319	Test	2129.6	2404.91	3409.46	3410.87	3415	2464.12	2070.36	1567.7	-1388.91	1358.18	1287.99	2149.19	3084.4	3040.82	3672.41	2690.94	3478.75	3505.73	3109.86	2777.11
1137	560	50	19.4602	7.76961	14.5486	25	334	85	0.87	57	CSCS	SpringW1+	2016	3273	Test	2129.6	2404.91	4372.21	4363.01	4360.63	2797.95	2203.68	1810.6	-766.141	2160.4	1069.79	2264.37	3970.47	3546.62	3672.41	2903.79	3429.4	3821.24	3392.44	3077.79
1138	237	50	19.2617	6.86972	14.2137	25	334	90	0.87	57	CSCS	SpringW1+	2017	1155	Test	2129.6	2404.91	3486.51	3481.11	3474.43	1979.9	2070.36	1630.53	-2293.32	1464.13	3023.4	1116.06	5684.43	2878.98	3524.61	2211.68	3526.92	3130.09	3042.25	3130.61
1139	525	50	19.4917	6.82445	15.2283	25	334	87	0.87	57	CSCS	SpringW1+	2018	961	Test	2129.6	2404.91	4277.27	4272.57	4280.76	2602.75	2272.22	1881.43	-2631.52	2237.87	1320.13	1890.82	4778.92	3631.32	3672.41	2731.14	3566.33	3991.42	3858.92	3152.59
1140	594	50	19.6536	8.55642	12.9084	25	334	76	0.87	57	CSCS	SpringW1+	2019	2706	Test	2129.6	2404.91	5608.25	5603.09	5605.56	2837.75	2070.36	1185.39	-7236.21	2853.46	3014.05	1535.51	4764.47	2891.19	3672.41	2531.51	5034.29	4154.53	3777.31	4033.72
1156	436	50	19.762	7.73987	14.5626	25	350	94	0.85	58	CSCS	SpringW1+	2015	1441	Test	2288.25	2404.91	3163.1	3166.02	3168.89	2680.97	2070.36	1862.68	-874.034	1569.56	2156.25	2078.36	3948.63	3395.76	3672.41	2392.16	3416.03	3406.62	3162.06	2779.03
1157	560	50	19.764	7.70183	15.439	25	350	96	0.85	58	CSCS	SpringW1+	2016	2781	Test	2288.25	2404.91	3924.88	3919.22	3919.18	2871.24	2306.06	2043.78	-244.065	2177.27	1842.76	2257.6	4360.88	3631.32	3550.04	2641.04	3311.54	3706.15	3372.49	3002.79
1158	237	50	19.5331	7.27643	14.9637	25	350	101	0.85	58	CSCS	SpringW1+	2017	1391	Test	2288.25	2404.91	3442.77	3434.32	3420.51	1995.6	2070.36	1813.72	-1254.12	1659.89	2421.84	1124.97	4862.69	2977.17	3419.69	1926.59	3375.69	3088.93	3057.04	2889.91
1159	525	50	19.638	6.83313	16.0061	25	350	99	0.85	58	CSCS	SpringW1+	2018	932	Test	2288.25	2404.91	4039.82	4035.88	4042.17	2848.88	2356.3	2134.12	-1914.64	2738.71	2547.23	1790.08	4843.19	3631.32	3386.91	2476.91	3467.18	3889.84	3893.02	3077.78
1160	594	50	19.8378	8.69024	13.5061	25	350	96	0.85	58	CSCS	SpringW1+	2019	2185	Test	2288.25	2404.91	6121.98	6094.98	6066.59	2983.3	2070.36	1646.75	-4926.37	2734.07	3802.67	1961.2	6243.09	3175.26	3672.41	2462.73	5101.14	4063.29	3893.6	4079.12
1176	436	50	19.762	7.73987	14.5626	75	350	94	0.82	59	CSCS	SpringW1+	2015	2374	Test	2747.5	2404.91	3506.41	3517.32	3525.81	3319.12	2095.82	2009.12	-372.476	1995.66	2366.95	2733.31	4463.23	3631.32	3672.41	2716.57	3930.23	3509.09	3474.39	3385.84
1177	560	50	19.764	7.70183	15.439	75	350	96	0.82	59	CSCS	SpringW1+	2016	4206	Test	2747.5	2404.91	4268.18	4270.52	4276.1	3294.96	2775.16	2479.48	257.493	2655.27	2224.62	2912.55	4651.05	3631.32	3459.21	2941.62	3738.13	3760.21	3680.49	3705.42
1178	237	50	19.5331	7.27643	14.9637	75	350	101	0.82	59	CSCS	SpringW1+	2017	1990	Test	2747.5	2404.91	3786.08	3785.62	3777.43	2051.69	2070.36	1960.16	-844.435	2089.59	2412.86	1779.91	4810.26	3618.41	3562.07	2236.05	3944.33	3247.16	3438.29	3304.3
1179	525	50	19.638	6.83313	16.0061	75	350	99	0.82	59	CSCS	SpringW1+	2018	1549	Test	2747.5	2404.91	4383.12	4387.18	4399.09	3217.22	2825.4	2569.82	-1413.08	3390	3132.24	2445.03	4869.87	3631.32	3296.07	2777.03	3949.53	3955.39	4201.01	3938.11
1180	594	50	19.8378	8.69024	13.5061	75	350	96	0.82	59	CSCS	SpringW1+	2019	2643	Test	2747.5	2404.91	6465.29	6446.28	6423.51	3555.03	2070.36	1793.19	-4424.82	2526.66	4203.04	2616.15	6192.77	3542.99	3672.41	2591.06	5586.26	4128.84	4195.15	4551.89
1196	436	50	19.6413	7.77262	13.8894	50	334	82	0.79	60	CSCS	SpringW1+	2015	1635	Test	2263.4	2404.91	3559.94	3565.35	3572.26	2557.45	2070.36	1630.47	-1131.72	1541.39	1421.41	2351.06	3224.38	3139.34	3672.41	2694.27	3692.49	3515.57	3246.1	3162.01
1197	560	50	19.4602	7.76961	14.5486	50	334	85	0.79	60	CSCS	SpringW1+	2016	3869	Test	2263.4	2404.91	4522.7	4517.49	4517.88	2865.05	2406.23	1984.57	-508.953	2226.59	1145.85	2477.85	3824.41	3631.32	3672.41	2907.12	3643.14	3843.77	3491.64	3521.42
1198	237	50	19.2617	6.86972	14.2137	50	334	90	0.79	60	CSCS	SpringW1+	2017	1337	Test	2263.4	2404.91	3637	3635.59	3631.69	1978.07	2070.36	1693.29	-2036.13	1647.33	3131.52	1334.74	5873.13	3094.83	3596.14	2254.36	3791.56	3188.01	3211.77	3406.25
1199	525	50	19.4917	6.82445	15.2283	50	334	87	0.79	60	CSCS	SpringW1+	2018	996	Test	2263.4	2404.91	4427.75	4427.04	4438.02	2696.79	2474.77	2055.4	-2374.33	2421.07	1469.81	2104.31	4950.06	3631.32	3614.27	2734.47	3762.39	4013.95	3958.13	3696.58
1200	594	50	19.6536	8.55642	12.9084	50	334	76	0.79	60	CSCS	SpringW1+	2019	2910	Test	2263.4	2404.91	5758.73	5757.57	5762.81	2902.35	2070.36	1248.16	-6979.02	2847.06	3122.16	1748.99	4767.3	2989.71	3672.41	2534.84	5230.35	4177.06	3890.24	4486.97
1216	436	50	19.5588	7.67216	13.5351	25	320	65	0.59	61	CSCS	SpringW1+	2015	446	Test	2377.2	2404.91	2865.36	2883.91	2913.03	2701.41	2070.36	1116.97	-3025.56	799.647	586.788	128.217	1383.43	2426.05	3672.41	2490.12	3402.88	3338.42	2801.57	2810.34
1217	560	50	19.2138	7.83846	13.8508	25	320	71	0.59	61	CSCS	SpringW1+	2016	2832	Test	2377.2	2404.91	4305.9	4304.59	4314.09	2730.51	2070.36	1414.42	-2000.08	1892.01	1153.7	1101.84	2527.67	2848.28	3672.41	2691.67	3593.56	3898.65	3148.03	3218.21
1218	237	50	19.0797	6.61771	13.7313	25	320	80	0.59	61	CSCS	SpringW1+	2017	894	Test	2377.2	2404.91	3435.86	3432.28	3431.09	2002.98	2070.36	1394.89	-2795.18	1201.66	3011.31	394.261	6316.52	2400.88	3610.73	2067.83	3689.02	3096.81	2883.47	3291.01
1219	525	50	19.4005	6.82114	14.7247	25	320	72	0.59	61	CSCS	SpringW1+	2018	1000	Test	2377.2	2404.91	3993.62	3999.56	4024.03	2619.22	2070.36	1397.49	-3932.66	1546.93	624.157	1143.48	2714.06	3150.3	3672.41	2516.86	3429.29	4017.74	3512.59	3120.7
1220	594	50	19.5886	8.5456	12.4788	25	320	66	0.59	61	CSCS	SpringW1+	2019	2326	Test	2377.2	2404.91	5699.48	5692.05	5694.87	2899.13	2070.36	895.404	-7378.18	2769.34	3449.48	1381.49	5585.47	2233.25	3672.41	2339.69	4939.01	4182.24	3560.84	4118.18
1236	436	50	19.6413	7.77262	13.8894	50	334	82	0.67	62	CSCS	SpringW1+	2015	1480	Test	2268.75	2404.91	3520.86	3526.26	3533.12	2562.6	2070.36	1611.18	-1119.89	1482.98	1398.32	2181.6	3371.14	2981.76	3672.41	2581.95	3690.76	3487.69	3198.65	3137
1237	560	50	19.4602	7.76961	14.5486	50	334	85	0.67	62	CSCS	SpringW1+	2016	3807	Test	2268.75	2404.91	4483.62	4478.4	4478.74	2870.05	2347.15	1903.56	-497.12	2156.98	1184.49	2267.41	3727.07	3487.56	3672.41	2794.81	3641.41	3824.86	3406.98	3450.54
1238	237	50	19.2617	6.86972	14.2137	50	334	90	0.67	62	CSCS	SpringW1+	2017	1315	Test	2268.75	2404.91	3597.91	3596.5	3592.55	1974.63	2070.36	1674	-2024.3	1588.92	3119.53	1204.1	5947.53	2937.26	3589.45	2142.05	3767.34	3148.89	3169.82	3359.95
1239	525	50	19.4917	6.82445	15.2283	50	334	87	0.67	62	CSCS	SpringW1+	2018	983	Test	2268.75	2404.91	4388.67	4387.96	4398.88	2711.5	2415.69	1974.39	-2362.5	2362.66	1206.13	1893.86	4866.11	3631.32	3549.09	2622.15	3676.54	3995.04	3862.92	3633.78
1240	594	50	19.6536	8.55642	12.9084	50	334	76	0.67	62	CSCS	SpringW1+	2019	2889	Test	2268.75	2404.91	5719.65	5718.49	5723.67	2903.07	2070.36	1228.86	-6967.19	2869.72	3110.17	1538.55	4929.12	2832.13	3672.41	2422.52	5144.5	4158.15	3780.94	4394.08

## Sheet: Table_S7
ID	Rain	Irrigation	Tmax	Tmin	Rs	N	Sowing	Anthesis	SoilDepth	Farm	Region	Cultivar	Year	Yield	Fold	FarmBL	RegionBL	LM	Lasso	Ridge	Ranger	ANN2	ANN3	ANN4	ANN5	ANN7	ANN9	ANN12	ANND2	ANND3	ANND4	ANND5	ANND7	ANND9	ANND12	Table S7. Input data and predicted yield of sunflower using 5 years of training data with the different algorithms
11	529	100	28.8252	13.1407	23.2495	100	74	139	1.57	1	LOBA	SW101	2011	4957	Train	3073.2	2607.85	3990.21	3978.2	3983.4	4837.11	5115.88	4800.88	4802.65	4974.8	4966.36	5111.79	4932.89	5276.92	5423.46	4958.68	5101.02	5072.02	4893.16	5199.68
12	289	100	27.7925	12.3411	22.8855	100	74	156	1.57	1	LOBA	SW101	2012	1559	Train	3073.2	2607.85	2142.32	2227.62	2160.37	1435.64	1129.49	1776.84	1621.22	1721.85	1701.67	1645.86	1472.17	1826.73	1471.41	1674.37	1595.81	1676.63	1589.81	1568.65
13	641	100	28.3341	12.1991	23.4182	100	74	147	1.57	1	LOBA	SW101	2013	2512	Train	3073.2	2607.85	3266.99	3302.59	3271.03	2182.46	3281.36	2767.48	2706.44	2535.07	2524.48	2533.74	2495.13	2868.66	2879.41	2503.58	2854.68	2393.38	2411.7	2439.97
14	613	100	27.6178	12.6692	22.8168	100	74	141	1.57	1	LOBA	SW101	2014	3338	Train	3073.2	2607.85	3590.59	3569.77	3583.08	3164.8	3873.81	3736.35	3089.76	3287.08	3505.77	3415.73	3276.86	3708.31	3550.34	3737.93	3434.23	3382.42	3100.66	3303.51
15	349	100	28.8444	13.1196	23.1949	100	74	141	1.57	1	LOBA	SW101	2015	3000	Train	3073.2	2607.85	2742.25	2747.28	2738.97	2707.92	2829.13	3016.45	2858.92	2764.09	2767.81	2981.52	2990.09	2613.75	2806.64	2909.17	2700.96	3065.06	2785.56	2830.36
31	529	50	29.5761	13.6294	23.6995	125	91	147	1.53	2	LOBA	SW101	2011	4610	Train	2449	2607.85	3029.48	2977.76	3018.9	4446.66	4211.25	4661.93	4224.49	4724.19	4703.58	4577.41	4617.7	4559.03	4477.05	4409.28	4459.15	4612.42	4788.46	4664.51
32	289	50	28.3609	12.9391	23.3015	125	91	157	1.53	2	LOBA	SW101	2012	892	Train	2449	2607.85	1699.91	1694.14	1701.82	1038.52	1346.71	1016.95	1152.52	1140.48	1053.26	978.072	1045.13	1330.42	1194.97	1127.81	1182.6	982.112	922.02	851.827
33	641	50	29.3173	12.5914	24.3721	125	91	154	1.53	2	LOBA	SW101	2013	2698	Train	2449	2607.85	2269.26	2273.45	2270.14	2644.19	2410.89	2748.67	2415.54	2795.96	2274.03	2702.95	2540.49	2839.62	2245.21	2783.36	2272.73	2513.69	2580.73	2473.97
34	613	50	28.3807	13.3274	23.334	125	91	152	1.53	2	LOBA	SW101	2014	2643	Train	2449	2607.85	2392.25	2359.45	2387.9	2673.3	2518.71	2586.38	3050.14	2840.71	2720.76	2559.98	2621.34	2657.38	2541.31	2708.34	2840.17	2733.23	2797.06	2737.97
35	349	50	29.6538	13.7345	23.7675	125	91	150	1.53	2	LOBA	SW101	2015	1402	Train	2449	2607.85	1678.73	1658.13	1674.99	1581.85	1741.67	1539.21	1584.3	1856.4	1677.8	1568.34	1529.22	1612.05	1526.58	1806.07	1697.85	1647.83	1696.01	1635.44
51	529	100	28.8252	13.1407	23.2495	75	74	139	1.41	3	LOBA	SW101	2011	4347	Train	2599.6	2607.85	3950.01	3945.64	3941.55	4467.4	4711.69	4602.43	4673.39	4580.72	4774.11	4566.35	4511.96	4963.53	4998.66	4704.24	4607.86	4460.04	4575.54	4500.29
52	289	100	27.7925	12.3411	22.8855	75	74	156	1.41	3	LOBA	SW101	2012	1502	Train	2599.6	2607.85	2102.12	2195.06	2118.52	1503.15	922.632	1553.31	1360.38	1597.51	1474.04	1156.02	1258.69	1565.58	1160.58	1327.26	1282.69	1211.66	1400.96	1440.58
53	641	100	28.3341	12.1991	23.4182	75	74	147	1.41	3	LOBA	SW101	2013	1822	Train	2599.6	2607.85	3226.79	3270.03	3229.18	2011.88	2877.17	2231.76	2551.41	2247.73	1962.27	1904.73	1853.35	2607.51	2568.57	2000.27	2480.16	1912.33	2081.54	1879.9
54	613	100	27.6178	12.6692	22.8168	75	74	141	1.41	3	LOBA	SW101	2014	2587	Train	2599.6	2607.85	3550.39	3537.2	3541.23	2861.06	3469.62	3200.62	2934.74	2999.73	3072.84	2766.86	2633.42	3447.16	2911.1	2942.59	3059.71	2901.38	2770.5	2653.19
55	349	100	28.8444	13.1196	23.1949	75	74	141	1.41	3	LOBA	SW101	2015	2740	Train	2599.6	2607.85	2702.04	2714.72	2697.12	2649.96	2622.28	2679.16	2703.9	2558.66	2334.88	2511.81	2782.05	2352.6	2381.83	2562.06	2584.13	2546.45	2618.91	2716.77
71	529	50	28.8252	13.1407	23.2495	100	74	139	1.68	4	LOBA	SW101	2011	5032	Train	2759.4	2607.85	2936.87	2925.56	2931.52	4780.94	4108.51	4714.84	4609	4673.56	4822.33	4737.81	4909.67	4635.51	4574.87	4579.73	4537.35	4841.01	4791.37	5011.51
72	289	50	27.7925	12.3411	22.8855	100	74	156	1.68	4	LOBA	SW101	2012	825	Train	2759.4	2607.85	1088.98	1174.98	1108.48	920.965	437.882	944.022	803.799	610.461	799.789	1003.73	1013.57	1068.06	825.561	1021.4	765.971	939.707	869.232	855.154
73	641	50	28.3341	12.1991	23.4182	100	74	147	1.68	4	LOBA	SW101	2013	2208	Train	2759.4	2607.85	2213.64	2249.95	2219.14	2049.99	2273.99	2260.51	2317.78	2176.15	2064.49	2053.31	1978.79	2110	1966.29	2118.24	2205.51	2234.41	2320.15	2170.29
74	613	50	27.6178	12.6692	22.8168	100	74	141	1.68	4	LOBA	SW101	2014	3458	Train	2759.4	2607.85	2537.24	2517.12	2531.19	3200.61	2866.44	3235.36	2654.02	3037.79	3146.61	3176.64	3287.02	2949.65	3188.35	3213.85	2785.06	3223.46	3153.42	3271.92
75	349	50	28.8444	13.1196	23.1949	100	74	141	1.68	4	LOBA	SW101	2015	2274	Train	2759.4	2607.85	1688.9	1694.64	1687.09	2378.36	1872.75	2344.85	2178	2086.07	2408.65	2486.83	2349.31	1855.08	1958.05	2256.2	1863.26	2148.27	2004.6	2206.59
91	529	100	28.8252	13.1407	23.2495	125	74	139	1.49	5	LOBA	SW101	2011	5198	Train	3066.4	2607.85	4064.49	4038.43	4058.32	4873.08	5304.11	4958.49	4917.55	5262.17	5105.66	5350.22	5149.09	5566.78	5639.8	5194.91	5291.81	5328.99	5068.75	5288.09
92	289	100	27.7925	12.3411	22.8855	125	74	156	1.49	5	LOBA	SW101	2012	1633	Train	3066.4	2607.85	2216.6	2287.85	2235.28	1492.74	1211.31	1723.45	1702.29	1827.11	1639.32	1570.75	1482.82	1862.52	1608.99	1604.77	1625.49	1413.23	1668.32	1606.74
93	641	100	28.3341	12.1991	23.4182	125	74	147	1.49	5	LOBA	SW101	2013	2284	Train	3066.4	2607.85	3341.26	3362.82	3345.95	2104.82	3469.59	2844.53	2806.24	2767.72	2444.11	2352.35	2469.69	2904.45	3016.98	2490.94	2963.41	2278.78	2424.43	2372.99
94	613	100	27.6178	12.6692	22.8168	125	74	141	1.49	5	LOBA	SW101	2014	3184	Train	3066.4	2607.85	3664.87	3630	3657.99	3080.17	4062.04	3813.41	3189.56	3146.59	3417.7	3349.16	3251.39	3744.1	3693.76	3708.55	3542.96	3253.83	3214.59	3328.98
95	349	100	28.8444	13.1196	23.1949	125	74	141	1.49	5	LOBA	SW101	2015	3033	Train	3066.4	2607.85	2816.52	2807.51	2813.89	2733.27	2880.32	2935.89	2958.72	2812.17	2679.74	3006.49	2847.35	2649.54	3022.98	2839.57	2676.67	3003.86	2787.77	2745.55
111	529	100	29.8186	13.9191	23.8924	125	105	162	1.41	6	LOBA	SW101	2011	3919	Train	3103.6	2607.85	3517.76	3498.12	3515.02	3584.38	4077.82	4361.67	3948.05	4052.72	3882.63	4198.76	3955.28	4163.74	3238.26	4121.7	4087.95	3859.6	3951.85	3960.91
112	289	100	29.0885	13.3699	23.8421	125	105	163	1.41	6	LOBA	SW101	2012	2346	Train	3103.6	2607.85	2766.28	2741.54	2762.18	2060.32	2366.49	1639.1	1737.38	1981.59	1676.22	2299.84	2178.6	1916.84	2317.84	1580.98	1851.58	2053.02	1801.73	2163.94
113	641	100	29.6776	12.8448	24.6262	125	105	167	1.41	6	LOBA	SW101	2013	2710	Train	3103.6	2607.85	2890.75	2913.88	2895.89	2614.11	2516.74	2639.13	2745.87	2755.68	2727.98	2705.18	3057.8	2467.83	3193.93	2526.9	2821.06	3045.71	2899.87	2817.73
114	613	100	28.7951	13.5563	23.7645	125	105	162	1.41	6	LOBA	SW101	2014	3782	Train	3103.6	2607.85	3194.68	3164.2	3189.98	3351.25	3071.5	2939.36	3847.09	3242.03	3514.86	3710.38	3706.45	3215.74	3548.5	3351.47	3523.2	3398.16	3604.25	3686.05
115	349	100	30.1361	14.0541	24.188	125	105	159	1.41	6	LOBA	SW101	2015	2761	Train	3103.6	2607.85	2554.71	2530.6	2549.23	2394.52	2351.38	1952.77	2171.56	2422.55	2261.33	2374.8	2546.6	2198.05	2575.22	2339.58	2397.27	2679.07	2459.11	2472.41
131	529	50	28.8252	13.1407	23.2495	100	74	144	1.63	7	LOBA	A353	2011	4269	Train	4269	3874.67	3833.1	3118.63	3726.73	4215.22	3735.68	3900.39	3949.3	3862.56	4163.78	3895.62	4085.97	3633.7	4183.21	4123.08	4116.06	4044.02	4171.18	4070.11
132	289	50	27.7925	12.3411	22.8855	100	74	156	1.63	7	LOBA	SW101	2012	807	Train	2098.5	2607.85	1096.07	1180.75	1115.37	919.589	437.882	908.931	750.651	606.484	739.377	902.194	941.7	1021.11	729.603	934.583	728.95	836.61	846.059	819.337
133	641	50	28.3341	12.1991	23.4182	100	74	147	1.63	7	LOBA	SW101	2013	2054	Train	2098.5	2607.85	2220.74	2255.71	2226.03	2044.96	2229	2165.21	2290.58	2092.58	1929.76	1926.4	1871.3	2063.05	1930.2	1998.25	2150.14	2107.4	2273.69	2079.65
134	613	50	27.6178	12.6692	22.8168	100	74	141	1.63	7	LOBA	SW101	2014	3282	Train	2098.5	2607.85	2544.34	2522.89	2538.08	3189.06	2821.45	3140.06	2626.82	2954.22	3038.07	3072.71	3195.32	2902.7	3085.06	3042.03	2729.69	3096.45	3106.96	3179.24
135	349	50	28.8444	13.1196	23.1949	100	74	141	1.63	7	LOBA	SW101	2015	2251	Train	2098.5	2607.85	1696	1700.41	1693.97	2369.02	1840.32	2258.06	2150.8	2054.79	2300.11	2406.81	2300.14	1808.13	1914.62	2169.38	1833.87	2030.03	1986.72	2187.84
151	529	100	29.5761	13.6294	23.6995	125	91	147	1.49	8	LOBA	SW101	2011	5109	Train	3138.6	2607.85	4072.89	4022.33	4061.15	4580.15	5281.61	4775.61	4985.94	5249.72	5025.49	5144.31	5063.28	5207.31	5386.44	4935.72	5111.02	5138.06	5049.12	4852.78
152	289	100	28.3609	12.9391	23.3015	125	91	157	1.49	8	LOBA	SW101	2012	1860	Train	3138.6	2607.85	2743.32	2738.72	2744.07	1627.38	2417.06	1813.27	2094.18	2257.44	1690.13	1634.44	1931.12	2154.81	2158.61	1902.33	1986.62	1812.31	2157.5	2066.4
153	641	100	29.3173	12.5914	24.3721	125	91	154	1.49	8	LOBA	SW101	2013	3416	Train	3138.6	2607.85	3312.67	3318.02	3312.38	3042.69	3481.24	3128.2	2893.25	3278.2	3276.07	3379.29	3433.01	3487.9	3208.86	3309.8	2999.42	3230.34	2842.33	3234.99
154	613	100	28.3807	13.3274	23.334	125	91	152	1.49	8	LOBA	SW101	2014	3266	Train	3138.6	2607.85	3435.66	3404.03	3430.14	3026.6	3589.07	3320.69	3584.84	3241.44	3242.69	3331.95	3489.17	3481.77	3504.96	3472.97	3566.86	3379.71	3611.34	3375.46
155	349	100	29.6538	13.7345	23.7675	125	91	150	1.49	8	LOBA	SW101	2015	2042	Train	3138.6	2607.85	2722.13	2702.71	2717.24	2038.76	2743.46	2387.07	2770.85	2578.21	2310.66	2175.06	2152.95	2436.45	2490.23	2580.59	2576.7	2730.18	2676.85	2285.47
171	529	50	29.5761	13.6294	23.6995	125	91	153	1.46	9	LOBA	A353	2011	3624	Train	3624	3874.67	3371.28	3050.57	3395.83	3783.79	3623.43	3756.48	3623.27	3732.76	3833.36	3854.12	3650.8	3434.97	3594.14	3774.03	3692.53	3582.63	3576.96	3779.65
172	289	50	28.3609	12.9391	23.3015	125	91	157	1.46	9	LOBA	SW101	2012	882	Train	1780	2607.85	1709.85	1702.22	1711.47	1006.99	1283.72	1017.32	1078.12	1134.92	943.702	960.706	941.582	1264.69	1144.43	1006.27	1130.77	904.776	943.523	825.426
173	641	50	29.3173	12.5914	24.3721	125	91	154	1.46	9	LOBA	SW101	2013	2468	Train	1780	2607.85	2279.2	2281.52	2279.78	2556.1	2347.9	2737.12	2377.46	2772.62	2176.9	2538.89	2436.94	2832.75	2194.68	2615.37	2195.21	2445.87	2546.44	2281.25
174	613	50	28.3807	13.3274	23.334	125	91	152	1.46	9	LOBA	SW101	2014	2376	Train	1780	2607.85	2402.19	2367.52	2397.54	2529.71	2455.72	2452.97	3012.06	2723.71	2556.36	2410.51	2425.34	2591.65	2490.78	2467.79	2762.65	2567.68	2772.02	2588.74
175	349	50	29.6538	13.7345	23.7675	125	91	150	1.46	9	LOBA	SW101	2015	1394	Train	1780	2607.85	1688.67	1666.2	1684.64	1506.98	1696.27	1417.71	1497.98	1812.6	1525.84	1456.31	1383.56	1546.32	1476.05	1684.53	1656.7	1482.28	1670.97	1609.19
191	529	50	29.8186	13.9191	23.8924	100	105	162	1.49	10	LOBA	SW101	2011	3000	Train	1976.2	2607.85	2405.76	2397.93	2403.37	3231.38	2783.24	3820.32	3006.67	2850.98	3080.03	2918.3	2832.37	3221.68	2108.16	3484.95	3194.9	2823.61	2891.93	2700.99
192	289	50	29.0885	13.3699	23.8421	100	105	163	1.49	10	LOBA	SW101	2012	864	Train	1976.2	2607.85	1654.28	1641.35	1650.53	1273.36	1282.14	957.748	576.141	756.193	1057	1004.06	893.241	1019.09	1187.74	806.612	960.166	895.302	535.122	708.166
193	641	50	29.6776	12.8448	24.6262	100	105	167	1.49	10	LOBA	SW101	2013	1640	Train	1976.2	2607.85	1778.75	1813.69	1784.24	2094.95	1222.16	1885.38	1626.35	1776.71	2239.88	1684.36	1836.4	1525.78	2063.83	1890.25	1941.34	1774.97	1864.51	1861.42
194	613	50	28.7951	13.5563	23.7645	100	105	162	1.49	10	LOBA	SW101	2014	2869	Train	1976.2	2607.85	2082.67	2064.01	2078.33	2870.57	1776.92	1892.3	2729.12	2865.85	2757.88	2680.37	2828.05	2318	2418.39	2549	2643.48	2383.84	2362.79	2778.65
195	349	50	30.1361	14.0541	24.188	100	105	159	1.49	10	LOBA	SW101	2015	1508	Train	1976.2	2607.85	1442.71	1430.41	1437.58	1704.08	1272.46	982.411	1182.93	1326.36	1501.49	1675.27	1546.34	1300.31	1445.12	1565.22	1519.18	1269.6	1331.23	1264.92
211	529	50	28.8252	13.1407	23.2495	75	74	144	1.52	11	LOBA	A353	2011	3731	Train	3731	3874.67	3557.93	2989.18	3496.72	4071.28	3561.26	3684.28	3734.8	3568.91	3746.65	3389.46	3907.81	3325.21	3801.84	3652.88	3917.61	3595.89	3833.68	3741.56
212	289	50	27.7925	12.3411	22.8855	75	74	156	1.52	11	LOBA	SW101	2012	662	Train	1757.5	2607.85	1048.77	1142.42	1066.63	917.22	437.882	882.763	456.278	486.114	572.161	670.391	824.44	806.914	473.545	674.289	530.497	760.327	801.619	787.971
213	641	50	28.3341	12.1991	23.4182	75	74	147	1.52	11	LOBA	SW101	2013	1536	Train	1757.5	2607.85	2173.44	2217.39	2177.29	1844.33	1869.8	1861.16	2076.08	1918.79	1713.43	1595.86	1533.29	1848.85	1655.46	1528.04	1830.99	1753.36	2082.42	1611.5
214	613	50	27.6178	12.6692	22.8168	75	74	141	1.52	11	LOBA	SW101	2014	2721	Train	1757.5	2607.85	2497.04	2484.56	2489.34	2933.92	2462.25	2673.72	2412.32	2780.1	2713.68	2572.89	2823.88	2688.5	2549.12	2418.51	2410.54	2704.87	2775.3	2623.18
215	349	50	28.8444	13.1196	23.1949	75	74	141	1.52	11	LOBA	SW101	2015	2111	Train	1757.5	2607.85	1648.7	1662.08	1645.23	2334.45	1665.89	1981.66	1839.2	1880.64	1975.72	2077.77	2151.53	1593.94	1533.24	1909.09	1746.44	1629.66	1864.75	2093
231	529	100	29.5761	13.6294	23.6995	75	91	147	1.61	12	LOBA	SW101	2011	4523	Train	2991	2607.85	3930.02	3906.48	3916.83	4447.67	4869.15	4453.58	4793.84	4657.21	4738.06	4627.71	4648.62	4623.68	4919.02	4811.3	4679.04	4580.78	4674.07	4372.49
232	289	100	28.3609	12.9391	23.3015	75	91	157	1.61	12	LOBA	SW101	2012	1617	Train	2991	2607.85	2600.44	2622.87	2599.75	1653.7	2128.34	1898.66	1902.08	2043.75	1766.49	1704.54	1679.26	2045.66	1854.58	1972.07	1841.46	1857.22	1982.09	1931.71
233	641	100	29.3173	12.5914	24.3721	75	91	154	1.61	12	LOBA	SW101	2013	3341	Train	2991	2607.85	3169.79	3202.17	3168.06	3097.43	3068.79	2806.17	2684.44	2685.68	3194.59	3397.19	3235	2904.27	2904.83	3185.38	2737.67	3057.66	2763.81	3264.45
234	613	100	28.3807	13.3274	23.334	75	91	152	1.61	12	LOBA	SW101	2014	3346	Train	2991	2607.85	3292.78	3288.18	3285.82	3128.56	3176.61	3090.13	3376.03	3451.1	3381.26	3417.87	3428.11	3372.63	3200.93	3394.29	3305.1	3535.29	3533.02	3272.33
235	349	100	29.6538	13.7345	23.7675	75	91	150	1.61	12	LOBA	SW101	2015	2128	Train	2991	2607.85	2579.26	2586.86	2572.92	2107.04	2615.14	2478.54	2602.14	2442.66	2536.97	2061.12	2349.95	2327.3	2186.2	2650.33	2601.75	2733.53	2645.03	2387.79
251	529	100	29.8186	13.9191	23.8924	75	105	162	1.58	13	LOBA	SW101	2011	3823	Train	2989.4	2607.85	3367.79	3376.51	3363.81	3591.91	3710.36	4048.15	3793.4	3511.61	3692.71	3817.53	3635.69	3585.01	2970.32	4117.18	3718.97	3604.21	3650.93	3863.18
252	289	100	29.0885	13.3699	23.8421	75	105	163	1.58	13	LOBA	SW101	2012	2006	Train	2989.4	2607.85	2616.3	2619.93	2610.98	2051.16	2265.18	1600.51	1582.73	1771.87	1769.49	2138.63	2016.86	1854.64	2049.91	1737.54	1743.44	1801.56	1853.02	2062.24
253	641	100	29.6776	12.8448	24.6262	75	105	167	1.58	13	LOBA	SW101	2013	2902	Train	2989.4	2607.85	2740.78	2792.27	2744.68	2699.86	2149.27	2325.61	2623.12	2481.51	2890.94	2702.41	2896.06	2186.77	2926	2522.47	2614.67	2921.47	2884.18	2977.83
254	613	100	28.7951	13.5563	23.7645	75	105	162	1.58	13	LOBA	SW101	2014	3707	Train	2989.4	2607.85	3044.7	3042.59	3038.78	3411.35	2704.03	2794.52	3649.79	3540.81	3566.35	3993.85	3544.71	3153.55	3280.56	3444.61	3316.82	3633.41	3610.2	3669.34
255	349	100	30.1361	14.0541	24.188	75	105	159	1.58	13	LOBA	SW101	2015	2509	Train	2989.4	2607.85	2404.74	2408.99	2398.03	2386.62	2255.49	2076.92	2048.81	2318.28	2622.37	2282.31	2448.14	2135.86	2307.29	2496.14	2451.71	2519.17	2461.55	2618.99
271	529	50	29.5761	13.6294	23.6995	125	91	147	1.45	14	LOBA	SW101	2011	4493	Train	2321.4	2607.85	3040.84	2986.98	3029.93	4305.91	4139.26	4648.73	4125.83	4741.2	4620.29	4557.57	4538.39	4551.18	4407.56	4286.15	4358.36	4532.66	4772.6	4573.09
272	289	50	28.3609	12.9391	23.3015	125	91	157	1.45	14	LOBA	SW101	2012	892	Train	2321.4	2607.85	1711.27	1703.37	1712.84	1006.6	1274.72	1017.37	1067.49	1134.12	928.051	958.228	926.789	1255.3	1137.21	988.909	1123.37	893.728	946.595	818.263
273	641	50	29.3173	12.5914	24.3721	125	91	154	1.45	14	LOBA	SW101	2013	2464	Train	2321.4	2607.85	2280.62	2282.67	2281.16	2552.09	2338.9	2735.47	2372.02	2769.28	2163.03	2515.46	2422.15	2831.77	2187.46	2591.37	2184.13	2436.18	2541.55	2250.74
274	613	50	28.3807	13.3274	23.334	125	91	152	1.45	14	LOBA	SW101	2014	2356	Train	2321.4	2607.85	2403.61	2368.68	2398.92	2522.49	2446.72	2433.91	3006.62	2707	2532.87	2389.16	2405.43	2582.26	2483.56	2433.43	2751.57	2544.03	2768.44	2570.21
275	349	50	29.6538	13.7345	23.7675	125	91	150	1.45	14	LOBA	SW101	2015	1402	Train	2321.4	2607.85	1690.09	1667.36	1686.01	1514.13	1689.78	1400.35	1485.64	1806.34	1504.14	1457.85	1362.75	1536.93	1468.83	1667.17	1650.82	1458.63	1667.4	1605.44
291	529	50	28.8252	13.1407	23.2495	125	74	139	1.52	15	LOBA	SW101	2011	5095	Train	2576.4	2607.85	3022.5	2995.01	3017.45	4824.84	4224.76	4886.41	4676.62	4930.94	4943.97	4780.84	5052.81	4917.52	4721.72	4716.41	4627.35	5019.95	4953.12	5252.7
292	289	50	27.7925	12.3411	22.8855	125	74	156	1.52	15	LOBA	SW101	2012	852	Train	2576.4	2607.85	1174.61	1244.43	1194.41	926.403	437.882	936.246	811.171	709.355	640.786	806.322	803.61	1028.74	736.69	812.896	764.513	676.861	875.097	664.778
293	641	50	28.3341	12.1991	23.4182	125	74	147	1.52	15	LOBA	SW101	2013	1541	Train	2576.4	2607.85	2299.28	2319.4	2305.08	1889.53	2390.24	2257.09	2385.4	2302.82	1751.42	1714.03	1867.68	2070.67	2046.12	2012.44	2225.64	1902.6	2260.54	2042.05
294	613	50	27.6178	12.6692	22.8168	125	74	141	1.52	15	LOBA	SW101	2014	3034	Train	2576.4	2607.85	2622.88	2586.57	2617.13	3035.82	2982.68	3187.1	2721.64	2760.29	2884.88	2970.38	3163.29	2910.32	3166.51	2909.55	2805.19	2891.65	3093.81	3237.62
295	349	50	28.8444	13.1196	23.1949	125	74	141	1.52	15	LOBA	SW101	2015	2360	Train	2576.4	2607.85	1774.54	1764.09	1773.02	2370.72	1872.04	2152.59	2191.14	2091.28	2146.92	2383.76	2105.58	1815.76	2104.9	2047.69	1791.94	1910.1	1978.79	2200.18
311	706	50	30.3989	13.2464	23.6273	100	105	164	0.98	16	BECO	SW101	2011	1718	Train	1104.2	1054.46	2785.16	2757.93	2778.52	1920.82	2457.09	2435.26	2478.56	1888.8	2061.74	1773.69	1709.71	1860.91	2270.2	2081.3	1968.93	2409.67	1898.51	1696.2
312	372	50	29.806	13.2787	24.3634	100	105	166	0.98	16	BECO	SW101	2012	656	Train	1104.2	1054.46	1571.73	1584.85	1573.75	792.639	661.262	972.452	848.127	828.761	827.463	802.581	838.923	450.96	862.206	600.064	580.853	648.578	745.807	593.808
313	605	50	29.2618	12.6727	24.3896	100	105	171	0.98	16	BECO	SW101	2013	1076	Train	1104.2	1054.46	1536.83	1575.57	1545.26	1291.01	950.8	1116.85	1272.12	978.018	1492.78	1211.2	1194.28	842.599	1484.92	699.813	1147.98	1119.65	1326.18	1125.3
314	564	50	28.6847	12.8792	24.371	100	105	165	0.98	16	BECO	SW101	2014	1232	Train	1104.2	1054.46	1707.92	1705.19	1706.8	1306.09	855.676	1172.62	1237.95	1363.32	1324.46	1084.34	1238.39	1328.87	1581.2	1267.92	1523.18	1152.14	1429.41	1203.8
315	303	50	30.2399	13.5836	24.0825	100	105	162	0.98	16	BECO	SW101	2015	839	Train	1104.2	1054.46	1227.52	1211.66	1222.26	960.318	689.964	915.698	942.778	592.155	863.177	819.061	913.122	596.645	779.014	715.502	1136.46	795.411	877.707	861.638
331	706	50	29.036	12.2958	22.9453	75	74	144	1.05	17	BECO	SW101	2011	3956	Train	1830	1054.46	3063.56	3058.25	3056.95	3773.25	3149.37	3400.92	3634.85	3400.08	3679.95	3673.7	3867.95	3267.28	3063.29	3242.67	3628.97	3629.83	3660.73	3759.05
332	372	50	28.1467	11.9449	23.393	75	74	153	1.05	17	BECO	SW101	2012	624	Train	1830	1054.46	1409.33	1478.47	1420.38	780.459	437.882	1001.21	873.173	1029.31	817.116	466.934	679.518	450.96	420.708	600.064	689.102	624.075	478.671	575.451
333	605	50	27.3327	11.7019	23.1369	75	74	156	1.05	17	BECO	SW101	2013	1853	Train	1830	1054.46	1577.2	1653.89	1591.5	1636.9	1375.95	1493.95	1837.69	1516.05	1541.67	1698.4	1652.98	1356.9	1391.45	1444.72	1189.3	1553.3	1373.09	1401.85
334	564	50	27.3023	11.7949	23.4098	75	74	147	1.05	17	BECO	SW101	2014	1683	Train	1830	1054.46	1904.17	1926.19	1904.24	1567.81	960.823	1346.15	1374.6	1326.3	1720.64	1431.92	1540.35	1674.28	1229.68	1450.3	1392.42	1661.19	1477.69	1383.82
335	303	50	28.6365	12.3664	23.1112	75	74	147	1.05	17	BECO	SW101	2015	1034	Train	1830	1054.46	1209.41	1237.09	1210.16	1084.12	663.632	1322.91	1062.52	1123.42	1255.66	1005.41	1127.05	881.407	420.708	1132.07	1261.22	1210.87	1078.31	1200.12
351	706	0	30.3989	13.2464	23.6273	75	105	164	0.95	18	BECO	SW101	2011	1061	Train	606.8	1054.46	1688.77	1670.42	1682.03	1232.48	1459.33	1598.75	918.779	1144.09	991.571	1047.73	965.631	1216.94	1060.69	1355.95	1216.28	1419.46	1082.94	1036.77
352	372	0	29.806	13.2787	24.3634	75	105	166	0.95	18	BECO	SW101	2012	396	Train	606.8	1054.46	475.346	497.341	477.251	418.857	437.882	275.896	374.84	347.707	441.225	323.363	226.262	450.96	420.708	194.827	354.917	209.722	385.699	271.231
353	605	0	29.2618	12.6727	24.3896	75	105	171	0.95	18	BECO	SW101	2013	709	Train	606.8	1054.46	440.448	488.061	448.763	790.103	707.507	280.34	655.241	759.987	693.875	830.528	722.189	450.96	420.708	600.064	619.449	696.339	785.154	513.011
354	564	0	28.6847	12.8792	24.371	75	105	165	0.95	18	BECO	SW101	2014	638	Train	606.8	1054.46	611.537	617.685	610.3	688.548	612.383	336.112	621.068	679.109	525.553	694.442	609.284	450.96	420.708	743.042	701.212	621.559	549.983	629.726
355	303	0	30.2399	13.5836	24.0825	75	105	162	0.95	18	BECO	SW101	2015	230	Train	606.8	1054.46	131.137	124.148	125.767	291.363	437.882	219.141	325.898	100.373	64.2735	258.666	118.744	450.96	420.708	100.203	361.595	266.932	335.658	195.802
371	706	0	30.3989	13.2464	23.6273	100	105	164	0.94	19	BECO	SW101	2011	1129	Train	619	1054.46	1753.11	1722.58	1747.3	1240.22	1613.96	1795.06	1082.42	1467.19	1218.5	1232.84	1286.63	1412.14	1248.8	1597.49	1356.72	1486.83	1235.23	1348.8
372	372	0	29.806	13.2787	24.3634	100	105	166	0.94	19	BECO	SW101	2012	377	Train	619	1054.46	539.684	549.501	542.523	421.736	437.882	302.689	411.333	462.467	412.862	248.698	346.135	450.96	420.708	277.151	447.648	277.075	397.181	402.81
373	605	0	29.2618	12.6727	24.3896	100	105	171	0.94	19	BECO	SW101	2013	677	Train	619	1054.46	504.786	540.221	514.035	791.67	862.137	476.654	688.553	772.636	665.512	832.833	786.947	450.96	463.518	600.064	788.828	812.593	796.637	679.838
374	564	0	28.6847	12.8792	24.371	100	105	165	0.94	19	BECO	SW101	2014	667	Train	619	1054.46	675.875	669.845	675.572	694.285	767.013	532.427	654.38	656.256	497.189	696.747	774.178	450.96	559.797	766.032	870.591	550.596	561.465	661.316
375	303	0	30.2399	13.5836	24.0825	100	105	162	0.94	19	BECO	SW101	2015	245	Train	619	1054.46	195.475	176.307	191.038	292.764	437.882	245.935	359.21	215.133	35.9095	278.24	146.054	450.96	420.708	123.193	361.595	195.968	240.817	220.341
391	706	0	30.3989	13.2464	23.6273	125	105	164	1.08	20	BECO	SW101	2011	1704	Train	884	1054.46	1796.15	1757.44	1791.9	1427.27	1806.27	2016.12	1431.04	1572.92	1716.15	1565.07	1562.73	1516.22	1545.2	1850.41	1719.63	1884.58	1495.04	1780.25
392	372	0	29.806	13.2787	24.3634	125	105	166	1.08	20	BECO	SW101	2012	491	Train	884	1054.46	582.724	584.368	587.13	478.839	437.882	328.701	469.365	403.689	592.626	180.062	535.932	450.96	420.708	139.71	563.247	392.952	411.198	544.418
393	605	0	29.2618	12.6727	24.3896	125	105	171	1.08	20	BECO	SW101	2013	1126	Train	884	1054.46	547.827	575.088	558.642	1026.06	1054.44	697.709	768.948	878.368	1053.29	984.542	1156.29	450.96	759.912	600.064	1036.13	995.485	810.653	1110.52
394	564	0	28.6847	12.8792	24.371	125	105	165	1.08	20	BECO	SW101	2014	822	Train	884	1054.46	718.916	704.711	720.179	847.712	959.321	753.481	734.775	871.109	867.503	851.725	918.702	671.725	856.19	894.005	1117.9	714.706	575.482	887.02
395	303	0	30.2399	13.5836	24.0825	125	105	162	1.08	20	BECO	SW101	2015	277	Train	884	1054.46	238.516	211.174	235.645	332.515	437.882	271.947	439.606	156.356	215.673	337.039	314.419	450.96	420.708	251.166	361.595	360.079	128.701	232.744
411	706	50	30.3989	13.2464	23.6273	125	105	164	1.09	21	BECO	SW101	2011	2246	Train	1485.6	1054.46	2832.46	2796.25	2827.26	2100.17	2816.29	2651.36	2790.19	2182.44	2562.69	2256.77	2358.03	2169.4	2544.94	2331.94	2493.83	2692.94	2196.6	2056.66
412	372	50	29.806	13.2787	24.3634	125	105	166	1.09	21	BECO	SW101	2012	786	Train	1485.6	1054.46	1619.03	1623.18	1622.49	901.372	835.688	998.62	901.851	949.131	1086.01	1010.22	667.032	450.96	1136.94	711.023	779.306	903.351	938.743	737.844
413	605	50	29.2618	12.6727	24.3896	125	105	171	1.09	21	BECO	SW101	2013	1515	Train	1485.6	1054.46	1584.13	1613.9	1594	1480.62	1135.57	1332.95	1343.1	1026.26	1710.71	1335.64	1425.77	1056.8	1759.65	950.459	1467.13	1364.73	1408.07	1574.86
414	564	50	28.6847	12.8792	24.371	125	105	165	1.09	21	BECO	SW101	2014	1663	Train	1485.6	1054.46	1755.22	1743.52	1755.54	1503.27	1040.45	1388.73	1508.23	1537.11	1524.92	1585.32	1507.1	1543.07	1855.93	1773.62	1842.32	1552.5	1500.18	1707.81
415	303	50	30.2399	13.5836	24.0825	125	105	162	1.09	21	BECO	SW101	2015	1218	Train	1485.6	1054.46	1274.82	1249.98	1271	1097.95	864.39	941.866	1013.76	712.525	1001.32	1290.63	977.043	810.844	1053.75	857.099	1223.88	809.511	948.472	960.914
431	706	0	29.9772	12.8863	23.4086	75	91	159	0.96	22	BECO	A353	2011	1032	Train	1032	1348.75	1510.09	1540.8	1550.01	1185.63	1416.93	1264.01	1058.95	1163.58	835.591	1102.96	1015.05	1410.98	896.819	1076.86	1166.32	1176.1	1072.05	1214.8
[truncated: 514 more rows]

## Sheet: Table_S8
Wheat		Train				Test
[truncated: 43 more rows]

## Sheet: Table_S9
Wheat		Train				Test
[truncated: 43 more rows]

## Sheet: Table_S10
Variable	n training	k parameters	n/k	DOI	Journal	Authors
[truncated: 17 more rows]
